# Supplementary material for: The Potential Benefits of Curcumin-Enriched Diets for Adults with Colorectal Cancer: A Systematic Review
Source: Antioxidants (Basel). 2025 Mar 26;14(4):388. doi: 10.3390/antiox14040388 (PMC12024020; doi:10.3390/antiox14040388)
Supplement: Supplementary file 1 [file antioxidants-14-00388-s001.zip]

Archive with 1 entries (1 files):
- antioxidants-3478565-supplementary.xlsx
