# Supplementary material for: The Potential Benefits of Curcumin-Enriched Diets for Adults with Colorectal Cancer: A Systematic Review
Source: Antioxidants (Basel). 2025 Mar 26;14(4):388. doi: 10.3390/antiox14040388 (PMC12024020; doi:10.3390/antiox14040388)
Supplement: Supplementary file 1 [file antioxidants-14-00388-s001.zip › antioxidants-3478565-supplementary.xlsx]

## Sheet: Identificación inicial = 129
PMID	Title	Authors	Journal/Book	Publication Year	PMCID/ISSN	DOI	Document Type	Course	Ecuación de busqueda
32151878	Herbal formula improves upper and lower gastrointestinal symptoms and gut health in Australian adults with digestive disorders	Ried K, Travica N, Dorairaj R, Sali A.	Nutr Res	2020		10.1016/j.nutres.2020.02.008	Article	PubMed	curcumin AND Adult AND benefits AND ("colorectal cancer" OR "gastrointestinal")
28820648	Natural Bioactive Food Components for Improving Enteral Tube Feeding Tolerance in Adult Patient Populations	Kuchnia AJ, Conlon B, Greenberg N.	Nutr Clin Pract	2018		10.1177/0884533617722164	Review	PubMed	curcumin AND Adult AND benefits AND ("colorectal cancer" OR "gastrointestinal")
31684927	The fallacy of enzymatic hydrolysis for the determination of bioactive curcumin in plasma samples as an indication of bioavailability: a comparative study	Stohs SJ, Chen CYO, Preuss HG, Ray SD, Bucci LR, Ji J, Ruff KJ.	BMC Complement Altern Med	2019	PMC6829936	10.1186/s12906-019-2699-x	Article	PubMed	curcumin AND Adult AND benefits AND ("colorectal cancer" OR "gastrointestinal")
	Curcumin supplementation in the treatment of patients with cancer: a systematic review	Anunciação, Taise Andrade da; Garcez, Laís Spindola; Pereira, Emile Miranda; Queiroz, Valterlinda Alves de Oliveira; Costa, Priscila Ribas de Farias; Oliveira, Lucivalda Pereira Magalhães de;	Brazilian Journal of Pharmaceutical Sciences	2021		10.1590/s2175-979020200004181008	Review	Scielo	curcumina AND Adultos AND beneficios AND ("cancer colorrectal" OR "gastrointestinal")
36155119	Curcumin supplementation reduces blood glucose and serum lipids of Brazilian women with high waist circumference: a randomized clinical trial	Reis, Pamela Cristina de Sousa Guardiano; Alves, Ana Gabriella Pereira; Guillo, Lídia Andreu; Sousa Neto, Menandes Alves de; Trindade, Neidiane Rosa; Silva, Maria Sebastiana;	Archives of Endocrinology and Metabolism	2022	PMC10118764	0.20945/2359-3997000000513	Article	Scielo	curcumina AND Adultos AND beneficios AND ("cancer colorrectal" OR "gastrointestinal")
	One Size Does Not Fit All: The Need to Rethink the Metabolic Syndrome in Women	Almeida, Maria Cristina Costa de; Castro, Marildes Luiza; Espíndola Neto, Larissa; Aranha, Luciana Nicolau; Salim, Thaís; Oliveira, Gláucia Maria Moraes de;	International Journal of Cardiovascular Sciences	2023		10.36660/ijcs.20230101	Article	Scielo	curcumina AND Adultos AND beneficios AND ("cancer colorrectal" OR "gastrointestinal")
	Oral and enteral nutrition therapy in inflammatory bowel diseases among the pediatric population: a literature review	Souza, Gabriela Neves de; Draghi, Patrícia Ferrante; Yonamine, Glauce Hiromi;	Revista Paulista de Pediatria	2020		10.1590/1984-0462/2020/38/2019032	Article	Scielo	curcumina AND Adultos AND beneficios AND ("cancer colorrectal" OR "gastrointestinal")
	Polysaccharides systems for probiotic bacteria microencapsulation: mini review	Campos-Espinoza, Felipe; Castano-Agudelo, Johanna; Rodriguez-Llamazares, Saddys;	Food Science and Technology	2022		10.1590/fst.95121	Review	Scielo	curcumina AND Adultos AND beneficios AND ("cancer colorrectal" OR "gastrointestinal")
	Antineoplastic properties of polyphenols in TPC-1 human papillary thyroid carcinoma cell line: a systematic review	Makiyama, Marielle Lang; Esposti, Maria Júlia Pigatti Degli; Siqueira, Maria Luíza Raitz; Bagatini, Margarete Dulce; Maciel, Sarah Franco Vieira de Oliveira; Moreno, Marcelo;	Archives of Endocrinology and Metabolism	2023		10.20945/2359-3997000000645	Review	Scielo	curcumina AND Adultos AND beneficios AND ("cancer colorrectal" OR "gastrointestinal")
	Health of the newborn and breastfeeding during the COVID-19 pandemic: A literature review	Salvador-Pinos, Carmen Amelia; Martinez, Edson Zangiacomi; Dueñas-Matute, Susana Eulalia; Aguinaga, Rosa Romero de; Jácome, Juan Carlos; Michelena-Tupiza, Stephanie; Cárdenas-Morales, Valheria;	Revista Brasileira de Ginecologia e Obstetrícia	2022		10.1055/s-0041-1741449	Article	Scielo	curcumina AND Adultos AND beneficios AND ("cancer colorrectal" OR "gastrointestinal")
	Sucralfate enemas reduce the oxidative tissue damage and preserves the contents of E-cadherin and β-catenin in colonic mucosa without fecal stream	Sato, Daniela Tiemi; Campos, Fabio Guilherme; Kotze, Paulo Gustavo; Mendonça, Roberta Laís Santos; Kanno, Danilo Toshio; Pereira, José Aires; Martinez, Carlos Augusto Real;	Acta Cirúrgica Brasileira	2021		10.1590/ACB361007	Article	Scielo	curcumina AND Adultos AND beneficios AND ("cancer colorrectal" OR "gastrointestinal")
	The seven constitutive respiratory defense barriers against SARS-CoV-2 infection	Tosta, Eduardo;	Revista da Sociedade Brasileira de Medicina Tropical	2021		10.1590/0037-8682-0461-2021	Article	Scielo	curcumina AND Adultos AND beneficios AND ("cancer colorrectal" OR "gastrointestinal")
	Investigation into the bioavailability of synthesized phytosterol esters in vitro and in vivo using Caco-2 cell model and Wistar rats	Wang, Shirang; Yu, Dianyu; Shi, Yongge; Jiang, Lianzhou; Yang, Fuming; Yu, Guoping;	Food Science and Technology	2021		10.1590/fst.68620	Article	Scielo	curcumina AND Adultos AND beneficios AND ("cancer colorrectal" OR "gastrointestinal")
	Functional food ingredients for control of gestational diabetes mellitus: a review	Lin, Huiting; Li, Shiyang; Zhang, Jiawen; Lin, Shaoling; Tan, Bee K; Hu, Jiamiao;	Food Science and Technology	2021		10.1590/fst.03621	Article	Scielo	curcumina AND Adultos AND beneficios AND ("cancer colorrectal" OR "gastrointestinal")
	Topical interventions for preventing hand-foot syndrome resulting from antineoplastic therapy: A scoping review	Gialaim Purcino dos Reis, Fernanda Cristina; Menêses, Amanda Gomes de; Mazoni, Simone Roque; Pereira Silveira, Renata Cristina de Campos; Diniz dos Reis, Paula Elaine; Vasques, Christiane Inocêncio;	Revista da Escola de Enfermagem da USP	2023		10.1590/1980-220X-REEUSP-2023-0107en	Review	Scielo	curcumina AND Adultos AND beneficios AND ("cancer colorrectal" OR "gastrointestinal")
	Information as a determinant criterion in the acceptance of fermented yam-based ice cream	Batista, Nadia Nara; Ramos, Cintia Lacerda; Pires, Josiane Ferreira; Dias, Disney Ribeiro; Schwan, Rosane Freitas;	Food Science and Technology	2019		10.1590/fst.38018	Article	Scielo	curcumina AND Adultos AND beneficios AND ("cancer colorrectal" OR "gastrointestinal")
	Clinical efficacy of resveratrol as an adjuvant with meloxican in the treatment of knee osteoarthritis patients: A double-blind, randomised, placebo-controlled trial	Marouf, Bushra Hassan; Hussain, Saad Abdulrahman; Ali, Ziyad Serdar; Ahmmad, Runj Simko;	Brazilian Journal of Pharmaceutical Sciences	2019		10.1590/s2175-97902018000417773	Article	Scielo	curcumina AND Adultos AND beneficios AND ("cancer colorrectal" OR "gastrointestinal")
	SBC guideline on the diagnosis and treatment of patients with cardiomyopathy of chagas disease–2023	Marin-Neto, J. A; Rassi Jr, A; Oliveira, Gláucia M. M; Correia, Luís C. L; Ramos Júnior, A.N; Luquetti, A.O; Hasslocher-Moreno, A. Ml; Sousa, A. Silvestre de; P. Angelo Amato Vincenzo de; Sousa, A. C;	Arquivos Brasileiros de Cardiologia	2023		10.36660/abc.20230269	Article	Scielo	curcumina AND Adultos AND beneficios AND ("cancer colorrectal" OR "gastrointestinal")
	Antioxidative propolis from stingless bees (Heterotrigona itama) preserves endothelium-dependent aortic relaxation of diabetic rats: The role of nitric oxide and cyclic guanosine monophosphate	Yeoh, Boon Seng; Omar, Norsuhana; Mohammad, Mahaneem; Mokhtar, Siti Safiah; Ahmad, Rozaziana;	Brazilian Journal of Pharmaceutical Sciences	2021		10.1590/s2175-97902020000419187	Article	Scielo	curcumina AND Adultos AND beneficios AND ("cancer colorrectal" OR "gastrointestinal")
	A conglomeration of preclinical models related to myocardial infarction	Ahsan, Farogh; Mahmood, Tarique; Usmani, Shazia; Bagga, Paramdeep; Shamim, Arshiya; Tiwari, Reshu; Verma, Neeraj; Siddiqui, Mohammed Haris;	Brazilian Journal of Pharmaceutical Sciences	2020		10.1590/s2175-97902019000418365	Article	Scielo	curcumina AND Adultos AND beneficios AND ("cancer colorrectal" OR "gastrointestinal")
	Comparative study on the impact on mouse livers of different amounts of Chinese Baijiu, beer, and wine consumption	Wang, Jiaqi; Ge, Qian; Li, Caihong; Ma, Tingting; Fang, Yulin; Sun, Xiangyu;	Food Science and Technology	2022		10.1590/fst.65022	Article	Scielo	curcumina AND Adultos AND beneficios AND ("cancer colorrectal" OR "gastrointestinal")
	Garlic oil as a fight against histological and oxidative stress abnormalities in Wistar rats after oral inoculation of Anisakis spp. Type II (L3)(Nematoda)	Morsy, K; Sheraba, N; Alhamhoom, Y; Dajem, SB; Al-Kahtani, M; Shati, A; Alfaifi, M; Elbehairi, SE; El-Mekkawy, H; El-Kott, A;	Arquivo Brasileiro de Medicina Veterinária e Zootecnia	2021		10.1590/1678-4162-12088	Article	Scielo	curcumina AND Adultos AND beneficios AND ("cancer colorrectal" OR "gastrointestinal")
	N-Methyl-(2S, 4R)-trans-4-hydroxy-L-proline isolated Sideroxylon obtusifolium attenuates TPA-induced irritant contact dermatitis in mice	Nunes, Paulo Iury G; Viana, Ana Flávia SC; Sasahara, Greyce L; SANTOS, SABRINA M; Alves, Ana Paula NN; Silveira, Edilberto R; Santos, Flávia A;	Anais da Academia Brasileira de Ciências	2023		10.1590/0001-3765202320220919	Article	Scielo	curcumina AND Adultos AND beneficios AND ("cancer colorrectal" OR "gastrointestinal")
	Los posibles mecanismos de pardeamiento del tejido adiposo blanco: una diana novedosa para el tratamiento de la obesidad	Wang, Lihua; Liu, Yiran; Hu, Feng; Zhou, Zhongyu;	Nutrición Hospitalaria	2022	ISSN1699-5198	10.20960/nh.03852	Article	Scielo	curcumina AND Adultos AND beneficios AND ("cancer colorrectal" OR "gastrointestinal")
28820648	Natural Bioactive Food Components for Improving Enteral Tube Feeding Tolerance in Adult Patient Populations	Kuchnia A.J.; Conlon B.; Greenberg N.	Nutr. Clin. Prac.	2018	ISSN8845336	10.1177/0884533617722164	Review	Scopus	curcumin AND Adult AND benefits AND ("colorectal cancer" OR "gastrointestinal")
36753033	Mild Crohn’s Disease: Definition and Management	Claytor J.; Kumar P.; Ananthakrishnan A.N.; Colombel J.-F.; Agrawal M.; Ungaro R.C.	Curr. Gastroenterol. Rep.	2023	ISSN15228037	10.1007/s11894-023-00863-y	Review	Scopus	curcumin AND Adult AND benefits AND ("colorectal cancer" OR "gastrointestinal")
36414909	Formulation and Development of Curcumin–Piperine-Loaded S-SNEDDS for the Treatment of Alzheimer’s Disease	Ahmad S.; Hafeez A.	Mol. Neurobiol.	2023	ISSN8937648	10.1007/s12035-022-03089-7	Article	Scopus	curcumin AND Adult AND benefits AND ("colorectal cancer" OR "gastrointestinal")
37119510	Endoscopic and chemopreventive management of familial adenomatous polyposis syndrome	Stone J.K.; Mehta N.A.; Singh H.; El-Matary W.; Bernstein C.N.	Fam. Cancer	2023	ISSN13899600	10.1007/s10689-023-00334-3	Review	Scopus	curcumin AND Adult AND benefits AND ("colorectal cancer" OR "gastrointestinal")
33823514	Off-label use and safety of drug use in vascular anomalies	Kleiber N.; Gariépy-Assal L.; Coulombe J.; Marcoux S.; Essouri S.; McCuaig C.; Powell J.; Soulez G.; Dubois J.	Dermatology	2021	ISSN10188665	10.1159/000515980	Article	Scopus	curcumin AND Adult AND benefits AND ("colorectal cancer" OR "gastrointestinal")
35091013	Efficacy and safety of adjuvant curcumin therapy in ulcerative colitis: A systematic review and meta-analysis	Yin J.; Wei L.; Wang N.; Li X.; Miao M.	J. Ethnopharmacol.	2022	ISSN3788741	10.1016/j.jep.2022.115041	Review	Scopus	curcumin AND Adult AND benefits AND ("colorectal cancer" OR "gastrointestinal")
32521760	Diet supplementation, probiotics, and nutraceuticals in SARS-CoV-2 infection: A scoping review	Infusino F.; Marazzato M.; Mancone M.; Fedele F.; Mastroianni C.M.; Severino P.; Ceccarelli G.; Santinelli L.; Cavarretta E.; Marullo A.G.M.; Miraldi F.; Carnevale R.; Nocella C.; Biondi-Zoccai G.; Pagnini C.; Schiavon S.; Pugliese F.; Frati G.; D’Ettorre G.	Nutrients	2020	ISSN20726643	10.3390/nu12061718	Review	Scopus	curcumin AND Adult AND benefits AND ("colorectal cancer" OR "gastrointestinal")
37875612	Nutraceuticals and biotics in pediatric gastrointestinal disorders	Corsello A.; Scatigno L.; Fiore G.; Baresi S.; Eletti F.; Zuccotti G.; Strisciuglio C.; Dilillo D.; Verduci E.	Eur. J. Clin. Nutr.	2024	ISSN9543007	10.1038/s41430-023-01362-z	Review	Scopus	curcumin AND Adult AND benefits AND ("colorectal cancer" OR "gastrointestinal")
36976404	Effects of oral supplementation to manage radiation dermatitis in cancer patients: a systematic review	e Vasconcelos S.C.C.M.; Guerra E.N.S.; de Menêses A.G.; dos Reis P.E.D.; Ferreira E.B.	Supportive Care Cancer	2023	ISSN9414355	10.1007/s00520-023-07685-8	Article	Scopus	curcumin AND Adult AND benefits AND ("colorectal cancer" OR "gastrointestinal")
29360138	Interventions to reduce acute and late adverse gastrointestinal effects of pelvic radiotherapy for primary pelvic cancers	Lawrie T.A.; Green J.T.; Beresford M.; Wedlake L.; Burden S.; Davidson S.E.; Lal S.; Henson C.C.; Andreyev H.J.N.	Cochrane Database Syst. Rev.	2018	ISSN14651858	10.1002/14651858.CD012529.pub2	Review	Scopus	curcumin AND Adult AND benefits AND ("colorectal cancer" OR "gastrointestinal")
31684927	The fallacy of enzymatic hydrolysis for the determination of bioactive curcumin in plasma samples as an indication of bioavailability: A comparative study	Stohs S.J.; Chen C.Y.O.; Preuss H.G.; Ray S.D.; Bucci L.R.; Ji J.; Ruff K.J.	BMC Complement. Altern. Med.	2019	ISSN14726882	10.1186/s12906-019-2699-x	Article	Scopus	curcumin AND Adult AND benefits AND ("colorectal cancer" OR "gastrointestinal")
29246725	Memory and Brain Amyloid and Tau Effects of a Bioavailable Form of Curcumin in Non-Demented Adults: A Double-Blind, Placebo-Controlled 18-Month Trial	Small G.W.; Siddarth P.; Li Z.; Miller K.J.; Ercoli L.; Emerson N.D.; Martinez J.; Wong K.-P.; Liu J.; Merrill D.A.; Chen S.T.; Henning S.M.; Satyamurthy N.; Huang S.-C.; Heber D.; Barrio J.R.	Am. J. Geriatr. Psychiatry	2018	ISSN10647481	10.1016/j.jagp.2017.10.010	Article	Scopus	curcumin AND Adult AND benefits AND ("colorectal cancer" OR "gastrointestinal")
	The use of complementary and alternative medicine is less frequent in patients with inflammatory bowel disease than in patients with other chronic gastrointestinal disorders	Fábián A.; Rutka M.; Ferenci T.; Bor R.; Bálint A.; Farkas K.; Milassin A.; Szántó K.; Lénárt Z.; Nagy F.; Szepes Z.; Molnár T.	Gastroenterol. Res. Pract.	2018	ISSN16876121	10.1155/2018/9137805	Article	Scopus	curcumin AND Adult AND benefits AND ("colorectal cancer" OR "gastrointestinal")
33016914	The rapeutic Potential of TNF-α Inhibition for Alzheimer's Disease Prevention	Torres-Acosta N.; O'Keefe J.H.; O'Keefe E.L.; Isaacson R.; Small G.	J. Alzheimer's Dis.	2020	ISSN13872877	10.3233/JAD-200711	Article	Scopus	curcumin AND Adult AND benefits AND ("colorectal cancer" OR "gastrointestinal")
36286053	Exceptional Repositioning of Dog Dewormer: Fenbendazole Fever	Sultana T.; Jan U.; Lee H.; Lee H.; Lee J.I.	Curr. Issues Mol. Biol.	2022	ISSN14673037	10.3390/cimb44100338	Review	Scopus	curcumin AND Adult AND benefits AND ("colorectal cancer" OR "gastrointestinal")
33097947	Evaluation of Cognitive Performance following Fish-Oil and Curcumin Supplementation in Middle-Aged and Older Adults with Overweight or Obesity	Kuszewski J.C.; Howe P.R.C.; Wong R.H.X.	J. Nutr.	2020	ISSN223166	10.1093/jn/nxaa299	Article	Scopus	curcumin AND Adult AND benefits AND ("colorectal cancer" OR "gastrointestinal")
	Therapeutic effects of turmeric or curcumin extract on pain and function for individuals with knee osteoarthritis: A systematic review	Paultre K.; Cade W.; Hernandez D.; Reynolds J.; Greif D.; Best T.M.	BMJ Open Sport Exerc. Med.	2021	ISSN20557647	10.1136/bmjsem-2020-000935	Review	Scopus	curcumin AND Adult AND benefits AND ("colorectal cancer" OR "gastrointestinal")
32151878	Herbal formula improves upper and lower gastrointestinal symptoms and gut health in Australian adults with digestive disorders	Ried K.; Travica N.; Dorairaj R.; Sali A.	Nutr. Res.	2020	ISSN2715317	10.1016/j.nutres.2020.02.008	Article	Scopus	curcumin AND Adult AND benefits AND ("colorectal cancer" OR "gastrointestinal")
33905266	Targeting microRNAs by curcumin: implication for cancer therapy	Sadoughi F, Maleki Dana P, Asemi Z, Yousefi B	Crit Rev Food Sci Nutr	2021		10.1080/10408398.2021.1916876	Review	Pubmed	Curcumin AND colorectal cancer AND adults
31132111	Curcumin Combined with FOLFOX Chemotherapy Is Safe and Tolerable in Patients with Metastatic Colorectal Cancer in a Randomized Phase IIa Trial	Howells LM, Iwuji COO, Irving GRB, Barber S, Walter H, Sidat Z, Griffin-Teall N, Singh R, Foreman N, Patel SR, Morgan B, Steward WP, Gescher A, Thomas AL, Brown K	Journal of nutrition	2019	PMC6602900	10.1093/jn/nxz029	Article	Pubmed	Curcumin AND colorectal cancer AND adults
30074076	A phase 1 dose-escalation study on the safety, tolerability and activity of liposomal curcumin (Lipocurc™) in patients with locally advanced or metastatic cancer	Greil R, Greil-Ressler S, Weiss L, Schönlieb C, Magnes T, Radl B, Bolger GT, Vcelar B, Sordillo PP	Cancer Chemother Pharmacol	2018	PMC6132848.	10.1007/s00280-018-3654-0	Article	Pubmed	Curcumin AND colorectal cancer AND adults
29058812	The effects of Curcumin on HCT-116 cells proliferation and apoptosis via the miR-491/PEG10 pathway	Li B, Shi C, Li B, Zhao JM, Wang L	J Cell Biochem	2018		10.1002/jcb.26449.	Article	Pubmed	Curcumin AND colorectal cancer AND adults
34681684	A Presurgical Study of Curcumin Combined with Anthocyanin Supplements in Patients with Colorectal Adenomatous Polyps	Briata IM, Paleari L, Rutigliani M, Petrera M, Caviglia S, Romagnoli P, Libera MD, Oppezzi M, Puntoni M, Siri G, Lazzeroni M, Howells L, Singh R, Brown K, DeCensi A	Int J Mol Sci	2021	PMC8539981	10.3390/ijms222011024	Article	Pubmed	Curcumin AND colorectal cancer AND adults
29802852	Efficacy and Safety of Curcumin in Treatment of Intestinal Adenomas in Patients With Familial Adenomatous Polyposis	Cruz-Correa M, Hylind LM, Marrero JH, Zahurak ML, Murray-Stewart T, Casero RA Jr, Montgomery EA, Iacobuzio-Donahue C, Brosens LA, Offerhaus GJ, Umar A, Rodriguez LM, Giardiello FM		2018	PMC6120769	10.1053/j.gastro.2018.05.031	Article	Pubmed	Curcumin AND colorectal cancer AND adults
30891459	Targeting Immune-Related Molecules in Cancer Therapy: A Comprehensive In Vitro Analysis on Patient-Derived Tumor Models	Maletzki C, Scheinpflug P, Witt A, Klar E, Linnebacher M	Biomed Res Int	2019	PMC6390245	10.1155/2019/4938285	Article	Pubmed	Curcumin AND colorectal cancer AND adults
35695002	Long-term Survival, Tolerability, and Safety of First-Line Bevacizumab and FOLFIRI in Combination With Ginsenoside-Modified Nanostructured Lipid Carrier Containing Curcumin in Patients With Unresectable Metastatic Colorectal Cancer	Jeon Y, Sym SJ, Yoo BK, Baek JH.	Integr Cancer Ther	2022	PMC9202259	10.1177/15347354221105498	Article	Pubmed	Curcumin AND colorectal cancer AND adults
37764678	Inflammatory and Metabolic Biomarker Assessment in a Randomized Presurgical Trial of Curcumin and Anthocyanin Supplements in Patients with Colorectal Adenomas	Macis D, Briata IM, D'Ecclesiis O, Johansson H, Aristarco V, Buttiron Webber T, Oppezzi M, Gandini S, Bonanni B, DeCensi A.	Nutrients	2023	PMC10537228	10.3390/nu15183894	Article	Pubmed	Curcumin AND colorectal cancer AND adults
34547246	Nectin cell adhesion molecule-4 (NECTIN-4): A potential target for cancer therapy	Chatterjee S.; Sinha S.; Kundu C.N.	Eur. J. Pharmacol.	2021	ISSN142999	10.1016/j.ejphar.2021.174516	Review	Scopus	Curcumin AND colorectal cancer AND adults
37764678	Inflammatory and Metabolic Biomarker Assessment in a Randomized Presurgical Trial of Curcumin and Anthocyanin Supplements in Patients with Colorectal Adenomas	Macis D.; Briata I.M.; D’Ecclesiis O.; Johansson H.; Aristarco V.; Buttiron Webber T.; Oppezzi M.; Gandini S.; Bonanni B.; DeCensi A.	Nutrients	2023	ISSN20726643	10.3390/nu15183894	Article	Scopus	Curcumin AND colorectal cancer AND adults
	Effect of Dietary Phytochemicals in Obesity and Cancer	Shuaib M.; Kushwaha P.P.; Prajapati K.S.; Singha A.K.; Sharma R.; Kumar S.	Obes. and Cancer	2021		10.1007/978-981-16-1846-8_9	Book chapter	Scopus	Curcumin AND colorectal cancer AND adults
34981467	Effects of Curcuminoids on Systemic Inflammation and Quality of Life in Patients with Colorectal Cancer Undergoing Chemotherapy: A Randomized Controlled Trial	Panahi Y.; Saberi-Karimian M.; Valizadeh O.; Behnam B.; Saadat A.; Jamialahmadi T.; Majeed M.; Sahebkar A.	Adv. Exp. Med. Biol.	2021	ISSN00652598	10.1007/978-3-030-73234-9_1	Book chapter	Scopus	Curcumin AND colorectal cancer AND adults
36426854	Ex vivo explant model of adenoma and colorectal cancer to explore mechanisms of action and patient response to cancer prevention therapies	Khan S.; Miles G.J.; Demetriou C.; Sidat Z.; Foreman N.; West K.; Karmokar A.; Howells L.; Pritchard C.; Thomas A.L.; Brown K.	Mutagenesis	2022	ISSN02678357	10.1093/mutage/geac020	Article	Scopus	Curcumin AND colorectal cancer AND adults
	Analysis of SYK gene as a prognostic biomarker and suggested potential bioactive phytochemicals as an alternative therapeutic option for colorectal cancer: An in-silico pharmaco-informatics investigation	Biswas P.; Dey D.; Rahman A.; Islam M.A.; Susmi T.F.; Kaium M.A.; Hasan M.N.; Rahman M.D.H.; Mahmud S.; Saleh M.A.; Paul P.; Rahman M.R.; Al Saber M.; Song H.; Rahman M.A.; Kim B.	J. Pers. Med.	2021	ISSN20754426	10.3390/jpm11090888	Article	Scopus	Curcumin AND colorectal cancer AND adults
34463849	Pharmacologically Targeting the WNT/β-Catenin Signaling Cascade: Avoiding the Sword of Damocles	Lai K.K.Y.; Kahn M.	Handb. Exp. Pharmacol.	2021	ISSN01712004	10.1007/164_2021_523	Book chapter	Scopus	Curcumin AND colorectal cancer AND adults
33418102	Preventing Colitis-Associated Colon Cancer With Antioxidants: A Systematic Review	Irrazabal T.; Thakur B.K.; Croitoru K.; Martin A.	Cell. Mol. Gastroenterol. Hepatol.	2021	ISSN2352345X	10.1016/j.jcmgh.2020.12.013	Review	Scopus	Curcumin AND colorectal cancer AND adults
38147202	Arsenic trioxide: applications, mechanisms of action, toxicity and rescue strategies to date	Yan M.; Wang H.; Wei R.; Li W.	Arch. Pharmacal Res.	2024	ISSN02536269	10.1007/s12272-023-01481-y	Review	Scopus	Curcumin AND colorectal cancer AND adults
33671004	Heme oxgenase-1, a cardinal modulator of regulated cell death and inflammation	Ryter S.W.	Cells	2021	ISSN20734409	10.3390/cells10030515	Review	Scopus	Curcumin AND colorectal cancer AND adults
36303362	Topical systems for the controlled release of antineoplastic Drugs: Oxidized Alginate-Gelatin Hydrogel/Unilamellar vesicles	Stagnoli S.; Garro C.; Ertekin O.; Heid S.; Seyferth S.; Soria G.; Mariano Correa N.; Leal-Egaña A.; Boccaccini A.R.	J. Colloid Interface Sci.	2023	ISSN00219797	10.1016/j.jcis.2022.08.163	Article	Scopus	Curcumin AND colorectal cancer AND adults
32281399	The Potential for Reducing Lynch Syndrome Cancer Risk with Nutritional Nrf2 Activators	Aussem A.; Ludwig K.	Nutr. Cancer	2021	ISSN01635581	10.1080/01635581.2020.1751215	Review	Scopus	Curcumin AND colorectal cancer AND adults
37421185	Clinical Translation of Extracellular Vesicles	Ghodasara A.; Raza A.; Wolfram J.; Salomon C.; Popat A.	Adv. Healthc. Mater.	2023	ISSN21922640	10.1002/adhm.202301010	Article	Scopus	Curcumin AND colorectal cancer AND adults
30891459	Targeting Immune-Related Molecules in Cancer Therapy: A Comprehensive in Vitro Analysis on Patient-Derived Tumor Models	Maletzki C.; Scheinpflug P.; Witt A.; Klar E.; Linnebacher M.	BioMed Res. Int.	2019	ISSN23146133	10.1155/2019/4938285	Article	Scopus	Curcumin AND colorectal cancer AND adults
30247972	Use of Dietary Supplements at a Comprehensive Cancer Center	Luo Q.; Asher G.N.	J. Altern. Complement. Med.	2018	ISSN10755535	10.1089/acm.2018.0183	Article	Scopus	Curcumin AND colorectal cancer AND adults
34826187	JNK-mediated Ser27 phosphorylation and stabilization of SIRT1 promote growth and progression of colon cancer through deacetylation-dependent activation of Snail	Lee Y.-H.; Kim S.-J.; Fang X.; Song N.-Y.; Kim D.-H.; Suh J.; Na H.-K.; Kim K.-O.; Baek J.-H.; Surh Y.-J.	Mol. Oncol.	2022	ISSN15747891	10.1002/1878-0261.13143	Article	Scopus	Curcumin AND colorectal cancer AND adults
33193381	Metabolic Regulation of Group 3 Innate Lymphoid Cells and Their Role in Inflammatory Bowel Disease	Song D.; Lai L.; Ran Z.	Front. Immunol.	2020	ISSN16643224	10.3389/fimmu.2020.580467	Review	Scopus	Curcumin AND colorectal cancer AND adults
36286053	Exceptional Repositioning of Dog Dewormer: Fenbendazole Fever	Sultana T.; Jan U.; Lee H.; Lee H.; Lee J.I.	Curr. Issues Mol. Biol.	2022	ISSN14673037	10.3390/cimb44100338	Review	Scopus	Curcumin AND colorectal cancer AND adults
35695002	Long-term Survival, Tolerability, and Safety of First-Line Bevacizumab and FOLFIRI in Combination With Ginsenoside-Modified Nanostructured Lipid Carrier Containing Curcumin in Patients With Unresectable Metastatic Colorectal Cancer	Jeon Y.; Sym S.J.; Yoo B.K.; Baek J.-H.	Integr. Cancer Ther.	2022	ISSN15347354	10.1177/15347354221105498	Article	Scopus	Curcumin AND colorectal cancer AND adults
36593056	Usage of Complementary and Alternative Methods, Lifestyle, and Psychological Variables in Cancer Care	Hoppe C.; Buntzel J.; von Weikersthal L.F.; Junghans C.; Zomorodbakhsch B.; Stoll C.; Prott F.-J.; Fuxius S.; Micke O.; Richter A.; Sallmann D.; Hubner J.	In Vivo	2023	ISSN0258851X	10.21873/invivo.13059	Article	Scopus	Curcumin AND colorectal cancer AND adults
38271784	Cervical cancer: Novel treatment strategies offer renewed optimism	yadav G.; Srinivasan G.; jain A.	Pathol. Res. Pract.	2024	ISSN03440338	10.1016/j.prp.2024.155136	Review	Scopus	Curcumin AND colorectal cancer AND adults
37119510	Endoscopic and chemopreventive management of familial adenomatous polyposis syndrome	Stone J.K.; Mehta N.A.; Singh H.; El-Matary W.; Bernstein C.N.	Fam. Cancer	2023	ISSN13899600	10.1007/s10689-023-00334-3	Review	Scopus	Curcumin AND colorectal cancer AND adults
	Turmeric Is Therapeutic in Vivo on Patient-Derived Colorectal Cancer Xenografts: Inhibition of Growth, Metastasis, and Tumor Recurrence	Li M.; Yue G.G.-L.; Luo L.; Tsui S.K.-W.; Fung K.-P.; Ng S.S.-M.; Lau C.B.-S.	Front. Oncol.	2021	ISSN2234943X	10.3389/fonc.2020.574827	Article	Scopus	Curcumin AND colorectal cancer AND adults
34473334	Testing the Anti-inflammatory Effects of Curcuminoids in Patients with Colorectal Cancer	Jamialahmadi T.; Guest P.C.; Tasbandi A.; Majeed M.; Sahebkar A.	Methods Mol. Biol.	2022	ISSN10643745	10.1007/978-1-0716-1558-4_23	Book chapter	Scopus	Curcumin AND colorectal cancer AND adults
35381757	The golden spice curcumin in cancer: A perspective on finalized clinical trials during the last 10 years	Karaboga Arslan A.; Uzunhisarcikli E.; Yerer M.; Bishayee A.	J. Cancer Res. Ther.	2022	ISSN09731482	10.4103/jcrt.JCRT_1017_20	Review	Scopus	Curcumin AND colorectal cancer AND adults
33309850	Progress and promises of epigenetic drugs and epigenetic diets in cancer prevention and therapy: A clinical update	Mondal P.; Natesh J.; Penta D.; Meeran S.M.	Semin. Cancer Biol.	2022	ISSN1044579X	10.1016/j.semcancer.2020.12.006	Review	Scopus	Curcumin AND colorectal cancer AND adults
	Tumorigenesis Inhibition of Carnosol From Rosemary: an Insight to Molecular Targeting	Arjmand B.; Azodi M.Z.; Tavirani M.R.; Khodadoost M.; Nejad M.R.; Ahmadi N.	Res. J. Pharmacogn.	2022	ISSN23454458	10.22127/RJP.2021.299591.1764	Article	Scopus	Curcumin AND colorectal cancer AND adults
31132111	Curcumin combined with FOLFOX chemotherapy is safe and tolerable in patients with metastatic colorectal cancer in a randomized phase IIa trial	Howells L.M.; Iwuji C.O.O.; Irving G.R.B.; Barber S.; Walter H.; Sidat Z.; Griffin-Teall N.; Singh R.; Foreman N.; Patel S.R.; Morgan B.; Steward W.P.; Gescher A.; Thomas A.L.; Brown K.	J. Nutr.	2019	ISSN00223166	10.1093/jn/nxz029	Article	Scopus	Curcumin AND colorectal cancer AND adults
35836256	Wnt signaling in colorectal cancer: pathogenic role and therapeutic target	Zhao H.; Ming T.; Tang S.; Ren S.; Yang H.; Liu M.; Tao Q.; Xu H.	Mol. Cancer	2022	ISSN14764598	10.1186/s12943-022-01616-7	Review	Scopus	Curcumin AND colorectal cancer AND adults
32576716	Prp4 kinase domain loss nullifies drug resistance and epithelial-mesenchymal transition in human colorectal carcinoma cells	Ahmed M.B.; Islam S.U.; Sonn J.K.; Lee Y.S.	Mol. Cells	2020	ISSN10168478		Article	Scopus	Curcumin AND colorectal cancer AND adults
	The use of complementary and alternative medicine is less frequent in patients with inflammatory bowel disease than in patients with other chronic gastrointestinal disorders	Fábián A.; Rutka M.; Ferenci T.; Bor R.; Bálint A.; Farkas K.; Milassin A.; Szántó K.; Lénárt Z.; Nagy F.; Szepes Z.; Molnár T.	Gastroenterol. Res. Pract.	2018	ISSN16876121	10.1155/2018/9137805	Article	Scopus	Curcumin AND colorectal cancer AND adults
37942763	Preventive effects of chemical drugs on recurrence of colorectal adenomas: systematic review and Bayesian network meta-analysis	Tan S.; Ou Y.; Yang Y.; Huang S.; Chen S.; Gao Q.	Eur. J. Gastroenterol. Hepatol.	2024	ISSN0954691X	10.1097/MEG.0000000000002676	Article	Scopus	Curcumin AND colorectal cancer AND adults
	Downregulation of DUSP9 Promotes Tumor Progression and Contributes to Poor Prognosis in Human Colorectal Cancer	Qiu Z.; Liang N.; Huang Q.; Sun T.; Xue H.; Xie T.; Wang X.; Wang Q.	Front. Oncol.	2020	ISSN2234943X	10.3389/fonc.2020.547011	Article	Scopus	Curcumin AND colorectal cancer AND adults
	A phase II randomized double blinded trial evaluating the efficacy of curcumin with pre-operative chemoradiation for rectal cancer	Gunther J.R.; Chadha A.S.; Guha S.; Raju G.S.; Maru D.M.; Munsell M.F.; Jiang Y.; Yang P.; Felix E.; Clemons M.; Mathew G.G.; Singh P.K.; Skibber J.M.; Rodriguez-Bigas M.A.; Chang G.J.; Eng C.; Delclos M.E.; Crane C.H.; Das P.; Krishnan S.	J. Gastrointest. Oncol.	2022	ISSN20786891	10.21037/jgo-22-259	Article	Scopus	Curcumin AND colorectal cancer AND adults
29802852	Efficacy and Safety of Curcumin in Treatment of Intestinal Adenomas in Patients With Familial Adenomatous Polyposis	Cruz-Correa M.; Hylind L.M.; Marrero J.H.; Zahurak M.L.; Murray-Stewart T.; Casero R.A., Jr.; Montgomery E.A.; Iacobuzio-Donahue C.; Brosens L.A.; Offerhaus G.J.; Umar A.; Rodriguez L.M.; Giardiello F.M.	Gastroenterology	2018	ISSN00165085	10.1053/j.gastro.2018.05.031	Article	Scopus	Curcumin AND colorectal cancer AND adults
37942404	Metastatic Colon Cancer-An Effective Treatment Protocol of Integrative Therapies Including Electromagnetic Field Frequencies: A Case Report	Ried K.; Eng P.; Binjemain T.	Case Rep. Oncol.	2023	ISSN16626575	10.1159/000534628	Article	Scopus	Curcumin AND colorectal cancer AND adults
37787313	Dietary risk factors in gastrointestinal cancers: A case-control study in North India	Nadeem S.; Dinesh K.; Tasneef Z.; Bhavna S.; Rahul S.; Kiran B.	J. Cancer Res. Ther.	2023	ISSN09731482	10.4103/jcrt.jcrt_1830_21	Article	Scopus	Curcumin AND colorectal cancer AND adults
	Curcumin supplementation in the treatment of patients with cancer: a systematic review	Anunciação, Taise Andrade da; Garcez, Laís Spindola; Pereira, Emile Miranda; Queiroz, Valterlinda Alves de Oliveira; Costa, Priscila Ribas de Farias; Oliveira, Lucivalda Pereira Magalhães de;	Brazilian Journal of Pharmaceutical Sciences	2021		10.1590/s2175-979020200004181008	Article	SciELO Brasil	Curcumin AND colorectal cancer AND adults
23778405	Effect of curcumin on human colon cancer multidrug resistance in vitro and in vivo	Lu, Wei-Dong; Qin, Yong; Yang, Chuang; Li, Lei;	Clinics	2013	PMC3654338	10.6061/clinics/2013(05)18	Article	SciELO Brasil	Curcumin AND colorectal cancer AND adults
	Chrysin-Enhanced cytotoxicity of 5-fluorouracil-based chemotherapy for colorectal cancer in Mice: Investigating its effects on cyclooxygenase-2 expression	Yosefi, Sedighe; Pakdel, Abbas; Sameni, Hamid Reza; Semnani, Vahid; Bandegi, Ahmad Reza;	Brazilian Journal of Pharmaceutical Sciences	2022		10.1590/s2175-979020202e19381	Article	SciELO Brasil	Curcumin AND colorectal cancer AND adults
	Effects of Curcumin on Sodium Arsenite Induced Neoplastic Cell Transformation in Balb/c 3T3 Cells	Demircioglu, Busra; Aydin, Yasemin; Orta-Yilmaz, Banu; Yildizbayrak, Nebahat; Erkan, Melike;	Brazilian Archives of Biology and Technology	2021		10.1590/1678-4324-2021200093	Article	SciELO Brasil	Curcumin AND colorectal cancer AND adults
34909835	Alterations in APC, BECN1, and TP53 gene expression levels in colon cancer cells caused by monosodium glutamate	Al Hargan, A; Daghestani, MH; Harrath, AH;	Brazilian Journal of Biology	2021		10.1590/1519-6984.246970	Article	SciELO Brasil	Curcumin AND colorectal cancer AND adults
37075346	Effects of the juçara fruit (Euterpe edulis Martius) pulp and lyophilized extract on NRF2, KEAP1, SOD1, and GPX2 expression in human colorectal cancer cell lines	Milholli, LA; Dalbó, J; Couto, CVMS; Oliveira, MM; Santos, JG dos; Peterle, GT; Archanjo, AB; Silva, PI; Boeloni, JN; Nunes, FD;	Brazilian Journal of Medical and Biological Research	2023	PMC10125801	10.1590/1414-431X2023e12558	Article	SciELO Brasil	Curcumin AND colorectal cancer AND adults
37364147	Antineoplastic properties of polyphenols in TPC-1 human papillary thyroid carcinoma cell line: a systematic review	Makiyama, Marielle Lang; Esposti, Maria Júlia Pigatti Degli; Siqueira, Maria Luíza Raitz; Bagatini, Margarete Dulce; Maciel, Sarah Franco Vieira de Oliveira; Moreno, Marcelo;	Archives of Endocrinology and Metabolism	2023	PMC10660999	10.20945/2359-3997000000645	Review	SciELO Brasil	Curcumin AND colorectal cancer AND adults
21655820	Efficiency of diagnostic biomarkers among colonic schistosomiasis Egyptian patients	Hamed, Manal Abdel Aziz; Ahmed, Samia Abdel Aziz; Khaled, Hussein Moustafa;	Memórias do Instituto Oswaldo Cruz	2011		10.1590/s0074-02762011000300011	Article	SciELO Brasil	Curcumin AND colorectal cancer AND adults
	Potencial inflamatorio de la dieta argentina y carcinoma oral de células escamosas	Secchi, Dante Gustavo; Aballay, Laura Rosana; Shivappa, Nitin; Hebert, James R; Costa, María Fernanda Galíndez; Brunotto, Mabel;	Nutrición Hospitalaria	2019	ISSN02121611	10.20960/nh.02613	Article	SciELO Espana	Curcumin AND colorectal cancer AND adults
35766670	Histopathological, immunohistochemical and biochemical alterations in liver tissue after fungicide-mancozeb exposures in Wistar albino rats	Gök, Ertuğrul; Deveci, Engin;	Acta Cirúrgica Brasileira	2022	PMC9239557	10.1590/acb370404	Article	SciELO Brasil	Curcumin AND colorectal cancer AND adults
	Niosomes and liposomes as promising carriers for dermal delivery of Annona squamosa extract	Mohamad, Ebtesam Abdelghany; Fahmy, Heba Mohamed;	Brazilian journal of pharmaceutical sciences	2020		10.1590/s2175-97902019000318096	Article	SciELO Brasil	Curcumin AND colorectal cancer AND adults
32520298	Oral and enteral nutrition therapy in inflammatory bowel diseases among the pediatric population: a literature review	Souza, Gabriela Neves de; Draghi, Patrícia Ferrante; Yonamine, Glauce Hiromi;	Revista Paulista de Pediatria	2020	PMC7274533	10.1590/1984-0462/2020/38/2019032	Review	SciELO Brasil	Curcumin AND colorectal cancer AND adults
34852133	Sucralfate enemas reduce the oxidative tissue damage and preserves the contents of E-cadherin and β-catenin in colonic mucosa without fecal stream	Sato, Daniela Tiemi; Campos, Fabio Guilherme; Kotze, Paulo Gustavo; Mendonça, Roberta Laís Santos; Kanno, Danilo Toshio; Pereira, José Aires; Martinez, Carlos Augusto Real;	Acta Cirúrgica Brasileira	2021	PMC8650803	10.1590/ACB361007	Article	SciELO Brasil	Curcumin AND colorectal cancer AND adults
	Protective effect of five-flavor sophora flavescens enteric-coated capsules on inflammatory bowel disease and its molecular mechanism	XIANG, Yanru; Jiang, Bing; ZHONG, Shirong; WU, Yinglin; LIU, Jiaqi; WANG, Zhizhi; Wu, Yan;	Food Science and Technology	2023		10.1590/fst.125522	Article	SciELO Brasil	Curcumin AND colorectal cancer AND adults
33749701	Resveratrol effects in bladder cancer: A mini review	Almeida, Tamires Cunha; Silva, Glenda Nicioli da;	Genetics and Molecular Biology	2021	PMC7983189	10.1590/1678-4685-GMB-2020-0371	Review	SciELO Brasil	Curcumin AND colorectal cancer AND adults
34644769	Effects of dipotassium glycyrrhizinate on wound healing	Leite, Camila dos Santos; Pires, Oscar César; Tenis, Danielle Gatti; Ziegler, Jussara Vaz Nascimento; Priolli, Denise Gonçalves; Rocha, Thalita;	Acta Cirúrgica Brasileira	2021	PMC8516426	10.1590/ACB360801	Article	SciELO Brasil	Curcumin AND colorectal cancer AND adults
33237174	Periplaneta americana extract promotes intestinal mucosa repair of ulcerative colitis in rat	Xue, Nan-nan; He, Miao; Li, Yue; Wu, Jun-zhu; Du, Wen-wen; Wu, Xiu-mei; Yang, Zi-zhong; Zhang, Cheng-gui; Li, Qi-yan; Xiao, Huai;	Acta Cirúrgica Brasileira	2020	PMC7709898	10.1590/s0102-865020200100000002	Article	SciELO Brasil	Curcumin AND colorectal cancer AND adults
	Pyocyanin isolated from Pseudomonas aeruginosa: characterization, biological activity and its role in cancer and neurodegenerative diseases	Koyun, Merve Tunca; Sirin, Seda; Erdem, Sinem Aslan; Aslim, Belma;	Brazilian Archives of Biology and Technology	2022		10.1590/1678-4324-2022210651	Article	SciELO Brasil	Curcumin AND colorectal cancer AND adults
29692802	Hemolytic, anticancer and antigiardial activity of Palythoa caribaeorum venom	Lazcano-Pérez, Fernando; Zavala-Moreno, Ariana; Rufino-González, Yadira; Ponce-Macotela, Martha; García-Arredondo, Alejandro; Cuevas-Cruz, Miguel; Gómez-Manzo, Saúl; Marcial-Quino, Jaime; Arreguín-Lozano, Barbarín; Arreguín-Espinosa, Roberto;	Journal of Venomous Animals and Toxins including Tropical Diseases	2018	PMC5905176	10.1186/s40409-018-0149-8	Research	SciELO Brasil	Curcumin AND colorectal cancer AND adults
	Selective photodynamic effects on cervical adenocarcinoma cells provided by F127 Pluronic®-based micelles modulating hypericin delivery	Mashiba, Kayane Harumi; Carobeli, Lucimara Rofrigues; Souza, Maria Vítoria Felipe de; Meirelles, Lyvia Eloiza de Freitas; Mari, Natália Lourenço; César, Gabriel Batista; Gonçalves, Renato Sonchini; Caetano, Wilker; Damke, Edilson; Silva, Vânia Ramos Sela da;	Brazilian Journal of Pharmaceutical Sciences	2023		10.1590/s2175-97902023e22459	Article	SciELO Brasil	Curcumin AND colorectal cancer AND adults
	A New Research on the Antioxidant Properties and Therapeutic Effects of Bee Pollen in Saccharomyces cerevisiae	Beyaz, Seda; Gok, Ozlem; Aslan, Abdullah;	Brazilian Archives of Biology and Technology	2022		10.1590/1678-4324-2022210308	Article	SciELO Brasil	Curcumin AND colorectal cancer AND adults
	Patrones dietéticos de adultos brasileños con neurofibromatosis tipo 1	Vilela, Darlene Larissa de Souza; Jansen, Ann Kristine; Rezende, Nilton Alves de; Rodrigues, Luiz Oswaldo Carneiro; Souza, Marcio Leandro Ribeiro de;	Revista chilena de nutrición	2020	ISSN 0717-7518	10.4067/s0717-75182020000500772	Article	SciELO Chile	Curcumin AND colorectal cancer AND adults
	The effect of woody endocarpium of walnut alcoholic extract on acetic acid-induced ulcerative colitis in rats	Keshavarzi, Zakieh; Ashekar, Aleme; Vatanchian, Mehran; Abbaspour, Alireza; Bibak, Bahram; Behnamfar, Morteza; Barzegar, Saeid; Shakeri, Farzaneh;	Brazilian Journal of Pharmaceutical Sciences	2022		10.1590/s2175-97902022e19520	Article	SciELO Brasil	Curcumin AND colorectal cancer AND adults
	Protective role of ferulic acid on testis-histoarchitecture and oxidative damages induced by dimethoate in rats	Uzunbayır, Hilmi; Apaydın, Fatma Gökçe;	Brazilian Archives of Biology and Technology	2021		10.1590/1678-4324-2021210300	Article	SciELO Brasil	Curcumin AND colorectal cancer AND adults
	Nutritional composition and antioxidant and cancer chemopreventive activities of fruits of Psidiummyrtoides (O. Berg)	Cassiano, Camile Zanichelli da Costa; Soares, Karla Lírio; Batista, Patrícia Berilli; Marques, Stephano; Maróstica, Mário Roberto; Bogusz, Stanislau; Núñez, Oscar; Fronza, Marcio; Endringer, Denise Coutinho; Scherer, Rodrigo;	Ciência Rural	2024		10.1590/0103-8478cr20230360	Article	SciELO Brasil	Curcumin AND colorectal cancer AND adults
	Assessment of anti-inflammatory and antioxidant properties of safranal on CCI 4-induced oxidative stress and inflammation in rats	Alayunt, Ömer N; Aksoy, Lacine; Karafakioğlu, Yasemin S; Sevimli, Sevcan;	Anais da Academia Brasileira de Ciências	2019		10.1590/0001-3765201920181235	Article	SciELO Brasil	Curcumin AND colorectal cancer AND adults
	Efecto protector de la goma arábiga/insulina contra los cambios histológicos en los testículos de ratas diabéticas	Al-Doaiss, Amin Abdullah; Al-Shehri, Mohammed Ali;	International Journal of Morphology	2020	ISSN 0717-9502	10.4067/S0717-9502202000020034	Article	SciELO Chile	Curcumin AND colorectal cancer AND adults
	Topical interventions for preventing hand-foot syndrome resulting from antineoplastic therapy: A scoping review	Gialaim Purcino dos Reis, Fernanda Cristina; Menêses, Amanda Gomes de; Mazoni, Simone Roque; Pereira Silveira, Renata Cristina de Campos; Diniz dos Reis, Paula Elaine; Vasques, Christiane Inocêncio;	Revista da Escola de Enfermagem da USP	2023		10.1590/1980-220X-REEUSP-2023-0107en	Article	SciELO Brasil	Curcumin AND colorectal cancer AND adults
	Effect of particle size on the oral absorption of isoliquiritigenin nanocrystals	Ma, Yanni; Yang, Xiaoying; Chen, Guoting; Zhang, Yuxin; Zhang, Hao; Zhang, Wenping;	Brazilian Journal of Pharmaceutical Sciences	2022		10.1590/s2175-97902022e201186	Article	SciELO Brasil	Curcumin AND colorectal cancer AND adults
	Investigation into the bioavailability of synthesized phytosterol esters in vitro and in vivo using Caco-2 cell model and Wistar rats	Wang, Shirang; Yu, Dianyu; Shi, Yongge; Jiang, Lianzhou; Yang, Fuming; Yu, Guoping;	Food Science and Technology	2021		10.1590/fst.68620	Article	SciELO Brasil	Curcumin AND colorectal cancer AND adults
	Ameliorative potential role of Rosmarinus officinalis extract on toxicity induced by etoposide in male albino rats	Morsi, Reham M; Mansour, Doaa S; Mousa, Amr M;	Brazilian Journal of Biology	2022		10.1590/1519-6984.258234	Article	SciELO Brasil	Curcumin AND colorectal cancer AND adults
	Anti proliferative and apoptotic effects on pancreatic cancer cell lines indicate new roles for ANGPTL8 (Betatrophin)	Taherkhani, Fatemeh; Hosseini, Kamran Mousavi; Zebardast, Sanaz; Chegini, Koorosh Goodarzvand; Gheibi, Nematollah;	Genetics and Molecular Biology	2020		10.1590/1678-4685-GMB-2019-0196	Article	SciELO Brasil	Curcumin AND colorectal cancer AND adults
	MicroRNA-124a protects the myocardium against ischemia reperfusion injury through regulation of the notch signaling pathway	Xu, Weijun; Jiang, Shan; Liu, Qi;	Brazilian Journal of Cardiovascular Surgery	2021		10.21470/1678-9741-2020-0357	Article	SciELO Brasil	Curcumin AND colorectal cancer AND adults
	Nutrition and Cardiovascular Diseases: Programming and Reprogramming	Marques, Emiliana Barbosa; Souza, Karyne Pollo de; Alvim-Silva, Thaís; Martins, Ivis Levy Fernandes; Pedro, Samuel; Scaramello, Christianne Bretas Vieira;	International Journal of Cardiovascular Sciences	2021		10.36660/ijcs.20200031	Article	SciELO Brasil	Curcumin AND colorectal cancer AND adults
	Micellar propolis nanoformulation of high antioxidant and hepatoprotective activity	Tzankova, Virginia; Aluani, Denitsa; Yordanov, Yordan; Kondeva-Burdina, Magdalena; Petrov, Petar; Bankova, Vassya; Simeonova, Rumiana; Vitcheva, Vessela; Odjakov, Feodor; Apostolov, Alexander;	Revista Brasileira de Farmacognosia	2019		10.1016/j.bjp.2018.12.006	Article	SciELO Brasil	Curcumin AND colorectal cancer AND adults
	Polysaccharides systems for probiotic bacteria microencapsulation: mini review	Campos-Espinoza, Felipe; Castano-Agudelo, Johanna; Rodriguez-Llamazares, Saddys;	Food Science and Technology	2022		10.1590/fst.95121	Article	SciELO Brasil	Curcumin AND colorectal cancer AND adults
	Mesenchymal stem cell conditioned medium azacytidine, panobinostat and GSK126 alleviate TGF-β-induced EMT in lung cancer	Shen, Huihui; Zhang, Dongying; Liu, Hua;	Food Science and Technology	2021		10.1590/fst.53021	Article	SciELO Brasil	Curcumin AND colorectal cancer AND adults
	Cyanidin-3-O-glucoside plays a protective role against renal ischemia/reperfusion injury via the JAK/STAT pathway	Xiong, Yufeng; Jian, Jun; Yu, Honglin; Wu, Jiejun; Mao, Hu; Feng, Ruikang; Wang, Lei; Jian, Yonghong; Liu, Xiuheng;	Acta Cirúrgica Brasileira	2023		10.1590/acb381023	Article	SciELO Brasil	Curcumin AND colorectal cancer AND adults
	Leaf extract of Coffea arabica L. reduces lipid peroxidation and has anti-platelet effect in a rat dyslipidemia model	Simões, Mario Henrique Souza; Salles, Bruno Cesar Correa; Duarte, Stella Maris da Silveira; Silva, Marcelo Aparecido da; Viana, André Luiz Machado; Moraes, Gabriel de Oliveira Isaac de; Figueiredo, Sonia Aparecida; Ferreira, Eric Batista; Rodrigues, Maria Rita; Paula, Fernanda Borges de Araújo;	Brazilian Journal of Pharmaceutical Sciences	2022		10.1590/s2175-97902022e19562	Article	SciELO Brasil	Curcumin AND colorectal cancer AND adults
37377258	SBC guideline on the diagnosis and treatment of patients with cardiomyopathy of chagas disease–2023	Marin-Neto, José Antonio; Rassi Jr, Anis; Oliveira, Gláucia Maria Moraes; Correia, Luís Claudio Lemos; Ramos Júnior, Alberto Novaes; Luquetti, Alejandro Ostermayer; Hasslocher-Moreno, Alejandro Marcel; Sousa, Andréa Silvestre de; Paola, Angelo Amato Vincenzo de; Sousa, Antônio Carlos Sobral;	Arquivos Brasileiros de Cardiologia	2023	PMC10344417	10.36660/abc.20230269	Article	SciELO Brasil	Curcumin AND colorectal cancer AND adults
	Terapia nutricional oral e enteral nas doenças inflamatórias intestinais em crianças e adolescentes: uma revisão de literatura	Souza, Gabriela Neves de; Draghi, Patrícia Ferrante; Yonamine, Glauce Hiromi;	Revista Paulista de Pediatria	2020		10.1590/1984-0462/2020/38/2019032	Article	SciELO Brasil	Curcumin AND colorectal cancer AND adults
Número total de artículos desde las bases de datos: Pubmed, Scielo y Scopus son 129

## Sheet: Primera filtración = 110
PMID	Title	Authors	Journal/Book	Publication Year	PMCID/ISSN	DOI	Document Type	Course	Ecuación de busqueda
32151878	Herbal formula improves upper and lower gastrointestinal symptoms and gut health in Australian adults with digestive disorders	Ried K, Travica N, Dorairaj R, Sali A.	Nutr Res	2020		10.1016/j.nutres.2020.02.008	Article	PubMed	curcumin AND Adult AND benefits AND ("colorectal cancer" OR "gastrointestinal")
28820648	Natural Bioactive Food Components for Improving Enteral Tube Feeding Tolerance in Adult Patient Populations	Kuchnia AJ, Conlon B, Greenberg N.	Nutr Clin Pract	2018		10.1177/0884533617722164	Review	PubMed	curcumin AND Adult AND benefits AND ("colorectal cancer" OR "gastrointestinal")
31684927	The fallacy of enzymatic hydrolysis for the determination of bioactive curcumin in plasma samples as an indication of bioavailability: a comparative study	Stohs SJ, Chen CYO, Preuss HG, Ray SD, Bucci LR, Ji J, Ruff KJ.	BMC Complement Altern Med	2019	PMC6829936	10.1186/s12906-019-2699-x	Article	PubMed	curcumin AND Adult AND benefits AND ("colorectal cancer" OR "gastrointestinal")
	Curcumin supplementation in the treatment of patients with cancer: a systematic review	Anunciação, Taise Andrade da; Garcez, Laís Spindola; Pereira, Emile Miranda; Queiroz, Valterlinda Alves de Oliveira; Costa, Priscila Ribas de Farias; Oliveira, Lucivalda Pereira Magalhães de;	Brazilian Journal of Pharmaceutical Sciences	2021		10.1590/s2175-979020200004181008	Review	Scielo	curcumina AND Adultos AND beneficios AND ("cancer colorrectal" OR "gastrointestinal")
36155119	Curcumin supplementation reduces blood glucose and serum lipids of Brazilian women with high waist circumference: a randomized clinical trial	Reis, Pamela Cristina de Sousa Guardiano; Alves, Ana Gabriella Pereira; Guillo, Lídia Andreu; Sousa Neto, Menandes Alves de; Trindade, Neidiane Rosa; Silva, Maria Sebastiana;	Archives of Endocrinology and Metabolism	2022		0.20945/2359-3997000000513	Article	Scielo	curcumina AND Adultos AND beneficios AND ("cancer colorrectal" OR "gastrointestinal")
	One Size Does Not Fit All: The Need to Rethink the Metabolic Syndrome in Women	Almeida, Maria Cristina Costa de; Castro, Marildes Luiza; Espíndola Neto, Larissa; Aranha, Luciana Nicolau; Salim, Thaís; Oliveira, Gláucia Maria Moraes de;	International Journal of Cardiovascular Sciences	2023		10.36660/ijcs.20230101	Article	Scielo	curcumina AND Adultos AND beneficios AND ("cancer colorrectal" OR "gastrointestinal")
	Oral and enteral nutrition therapy in inflammatory bowel diseases among the pediatric population: a literature review	Souza, Gabriela Neves de; Draghi, Patrícia Ferrante; Yonamine, Glauce Hiromi;	Revista Paulista de Pediatria	2020		10.1590/1984-0462/2020/38/2019032	Article	Scielo	curcumina AND Adultos AND beneficios AND ("cancer colorrectal" OR "gastrointestinal")
	Polysaccharides systems for probiotic bacteria microencapsulation: mini review	Campos-Espinoza, Felipe; Castano-Agudelo, Johanna; Rodriguez-Llamazares, Saddys;	Food Science and Technology	2022		10.1590/fst.95121	Review	Scielo	curcumina AND Adultos AND beneficios AND ("cancer colorrectal" OR "gastrointestinal")
	Antineoplastic properties of polyphenols in TPC-1 human papillary thyroid carcinoma cell line: a systematic review	Makiyama, Marielle Lang; Esposti, Maria Júlia Pigatti Degli; Siqueira, Maria Luíza Raitz; Bagatini, Margarete Dulce; Maciel, Sarah Franco Vieira de Oliveira; Moreno, Marcelo;	Archives of Endocrinology and Metabolism	2023		10.20945/2359-3997000000645	Review	Scielo	curcumina AND Adultos AND beneficios AND ("cancer colorrectal" OR "gastrointestinal")
	Health of the newborn and breastfeeding during the COVID-19 pandemic: A literature review	Salvador-Pinos, Carmen Amelia; Martinez, Edson Zangiacomi; Dueñas-Matute, Susana Eulalia; Aguinaga, Rosa Romero de; Jácome, Juan Carlos; Michelena-Tupiza, Stephanie; Cárdenas-Morales, Valheria;	Revista Brasileira de Ginecologia e Obstetrícia	2022		10.1055/s-0041-1741449	Article	Scielo	curcumina AND Adultos AND beneficios AND ("cancer colorrectal" OR "gastrointestinal")
	Sucralfate enemas reduce the oxidative tissue damage and preserves the contents of E-cadherin and β-catenin in colonic mucosa without fecal stream	Sato, Daniela Tiemi; Campos, Fabio Guilherme; Kotze, Paulo Gustavo; Mendonça, Roberta Laís Santos; Kanno, Danilo Toshio; Pereira, José Aires; Martinez, Carlos Augusto Real;	Acta Cirúrgica Brasileira	2021		10.1590/ACB361007	Article	Scielo	curcumina AND Adultos AND beneficios AND ("cancer colorrectal" OR "gastrointestinal")
	The seven constitutive respiratory defense barriers against SARS-CoV-2 infection	Tosta, Eduardo;	Revista da Sociedade Brasileira de Medicina Tropical	2021		10.1590/0037-8682-0461-2021	Article	Scielo	curcumina AND Adultos AND beneficios AND ("cancer colorrectal" OR "gastrointestinal")
	Investigation into the bioavailability of synthesized phytosterol esters in vitro and in vivo using Caco-2 cell model and Wistar rats	Wang, Shirang; Yu, Dianyu; Shi, Yongge; Jiang, Lianzhou; Yang, Fuming; Yu, Guoping;	Food Science and Technology	2021		10.1590/fst.68620	Article	Scielo	curcumina AND Adultos AND beneficios AND ("cancer colorrectal" OR "gastrointestinal")
	Functional food ingredients for control of gestational diabetes mellitus: a review	Lin, Huiting; Li, Shiyang; Zhang, Jiawen; Lin, Shaoling; Tan, Bee K; Hu, Jiamiao;	Food Science and Technology	2021		10.1590/fst.03621	Article	Scielo	curcumina AND Adultos AND beneficios AND ("cancer colorrectal" OR "gastrointestinal")
	Topical interventions for preventing hand-foot syndrome resulting from antineoplastic therapy: A scoping review	Gialaim Purcino dos Reis, Fernanda Cristina; Menêses, Amanda Gomes de; Mazoni, Simone Roque; Pereira Silveira, Renata Cristina de Campos; Diniz dos Reis, Paula Elaine; Vasques, Christiane Inocêncio;	Revista da Escola de Enfermagem da USP	2023		10.1590/1980-220X-REEUSP-2023-0107en	Review	Scielo	curcumina AND Adultos AND beneficios AND ("cancer colorrectal" OR "gastrointestinal")
	Information as a determinant criterion in the acceptance of fermented yam-based ice cream	Batista, Nadia Nara; Ramos, Cintia Lacerda; Pires, Josiane Ferreira; Dias, Disney Ribeiro; Schwan, Rosane Freitas;	Food Science and Technology	2019		10.1590/fst.38018	Article	Scielo	curcumina AND Adultos AND beneficios AND ("cancer colorrectal" OR "gastrointestinal")
	Clinical efficacy of resveratrol as an adjuvant with meloxican in the treatment of knee osteoarthritis patients: A double-blind, randomised, placebo-controlled trial	Marouf, Bushra Hassan; Hussain, Saad Abdulrahman; Ali, Ziyad Serdar; Ahmmad, Runj Simko;	Brazilian Journal of Pharmaceutical Sciences	2019		10.1590/s2175-97902018000417773	Article	Scielo	curcumina AND Adultos AND beneficios AND ("cancer colorrectal" OR "gastrointestinal")
	SBC guideline on the diagnosis and treatment of patients with cardiomyopathy of chagas disease–2023	Marin-Neto, J. A; Rassi Jr, A; Oliveira, Gláucia M. M; Correia, Luís C. L; Ramos Júnior, A.N; Luquetti, A.O; Hasslocher-Moreno, A. Ml; Sousa, A. Silvestre de; P. Angelo Amato Vincenzo de; Sousa, A. C;	Arquivos Brasileiros de Cardiologia	2023		10.36660/abc.20230269	Article	Scielo	curcumina AND Adultos AND beneficios AND ("cancer colorrectal" OR "gastrointestinal")
	Antioxidative propolis from stingless bees (Heterotrigona itama) preserves endothelium-dependent aortic relaxation of diabetic rats: The role of nitric oxide and cyclic guanosine monophosphate	Yeoh, Boon Seng; Omar, Norsuhana; Mohammad, Mahaneem; Mokhtar, Siti Safiah; Ahmad, Rozaziana;	Brazilian Journal of Pharmaceutical Sciences	2021		10.1590/s2175-97902020000419187	Article	Scielo	curcumina AND Adultos AND beneficios AND ("cancer colorrectal" OR "gastrointestinal")
	A conglomeration of preclinical models related to myocardial infarction	Ahsan, Farogh; Mahmood, Tarique; Usmani, Shazia; Bagga, Paramdeep; Shamim, Arshiya; Tiwari, Reshu; Verma, Neeraj; Siddiqui, Mohammed Haris;	Brazilian Journal of Pharmaceutical Sciences	2020		10.1590/s2175-97902019000418365	Article	Scielo	curcumina AND Adultos AND beneficios AND ("cancer colorrectal" OR "gastrointestinal")
	Comparative study on the impact on mouse livers of different amounts of Chinese Baijiu, beer, and wine consumption	Wang, Jiaqi; Ge, Qian; Li, Caihong; Ma, Tingting; Fang, Yulin; Sun, Xiangyu;	Food Science and Technology	2022		10.1590/fst.65022	Article	Scielo	curcumina AND Adultos AND beneficios AND ("cancer colorrectal" OR "gastrointestinal")
	Garlic oil as a fight against histological and oxidative stress abnormalities in Wistar rats after oral inoculation of Anisakis spp. Type II (L3)(Nematoda)	Morsy, K; Sheraba, N; Alhamhoom, Y; Dajem, SB; Al-Kahtani, M; Shati, A; Alfaifi, M; Elbehairi, SE; El-Mekkawy, H; El-Kott, A;	Arquivo Brasileiro de Medicina Veterinária e Zootecnia	2021		10.1590/1678-4162-12088	Article	Scielo	curcumina AND Adultos AND beneficios AND ("cancer colorrectal" OR "gastrointestinal")
	N-Methyl-(2S, 4R)-trans-4-hydroxy-L-proline isolated Sideroxylon obtusifolium attenuates TPA-induced irritant contact dermatitis in mice	Nunes, Paulo Iury G; Viana, Ana Flávia SC; Sasahara, Greyce L; SANTOS, SABRINA M; Alves, Ana Paula NN; Silveira, Edilberto R; Santos, Flávia A;	Anais da Academia Brasileira de Ciências	2023		10.1590/0001-3765202320220919	Article	Scielo	curcumina AND Adultos AND beneficios AND ("cancer colorrectal" OR "gastrointestinal")
	Los posibles mecanismos de pardeamiento del tejido adiposo blanco: una diana novedosa para el tratamiento de la obesidad	Wang, Lihua; Liu, Yiran; Hu, Feng; Zhou, Zhongyu;	Nutrición Hospitalaria	2022	ISSN1699-5198	10.20960/nh.03852	Article	Scielo	curcumina AND Adultos AND beneficios AND ("cancer colorrectal" OR "gastrointestinal")
28820648	Natural Bioactive Food Components for Improving Enteral Tube Feeding Tolerance in Adult Patient Populations	Kuchnia A.J.; Conlon B.; Greenberg N.	Nutr. Clin. Prac.	2018	ISSN8845336	10.1177/0884533617722164	Review	Scopus	curcumin AND Adult AND benefits AND ("colorectal cancer" OR "gastrointestinal")
36753033	Mild Crohn’s Disease: Definition and Management	Claytor J.; Kumar P.; Ananthakrishnan A.N.; Colombel J.-F.; Agrawal M.; Ungaro R.C.	Curr. Gastroenterol. Rep.	2023	ISSN15228037	10.1007/s11894-023-00863-y	Review	Scopus	curcumin AND Adult AND benefits AND ("colorectal cancer" OR "gastrointestinal")
36414909	Formulation and Development of Curcumin–Piperine-Loaded S-SNEDDS for the Treatment of Alzheimer’s Disease	Ahmad S.; Hafeez A.	Mol. Neurobiol.	2023	ISSN8937648	10.1007/s12035-022-03089-7	Article	Scopus	curcumin AND Adult AND benefits AND ("colorectal cancer" OR "gastrointestinal")
37119510	Endoscopic and chemopreventive management of familial adenomatous polyposis syndrome	Stone J.K.; Mehta N.A.; Singh H.; El-Matary W.; Bernstein C.N.	Fam. Cancer	2023	ISSN13899600	10.1007/s10689-023-00334-3	Review	Scopus	curcumin AND Adult AND benefits AND ("colorectal cancer" OR "gastrointestinal")
33823514	Off-label use and safety of drug use in vascular anomalies	Kleiber N.; Gariépy-Assal L.; Coulombe J.; Marcoux S.; Essouri S.; McCuaig C.; Powell J.; Soulez G.; Dubois J.	Dermatology	2021	ISSN10188665	10.1159/000515980	Article	Scopus	curcumin AND Adult AND benefits AND ("colorectal cancer" OR "gastrointestinal")
35091013	Efficacy and safety of adjuvant curcumin therapy in ulcerative colitis: A systematic review and meta-analysis	Yin J.; Wei L.; Wang N.; Li X.; Miao M.	J. Ethnopharmacol.	2022	ISSN3788741	10.1016/j.jep.2022.115041	Review	Scopus	curcumin AND Adult AND benefits AND ("colorectal cancer" OR "gastrointestinal")
32521760	Diet supplementation, probiotics, and nutraceuticals in SARS-CoV-2 infection: A scoping review	Infusino F.; Marazzato M.; Mancone M.; Fedele F.; Mastroianni C.M.; Severino P.; Ceccarelli G.; Santinelli L.; Cavarretta E.; Marullo A.G.M.; Miraldi F.; Carnevale R.; Nocella C.; Biondi-Zoccai G.; Pagnini C.; Schiavon S.; Pugliese F.; Frati G.; D’Ettorre G.	Nutrients	2020	ISSN20726643	10.3390/nu12061718	Review	Scopus	curcumin AND Adult AND benefits AND ("colorectal cancer" OR "gastrointestinal")
37875612	Nutraceuticals and biotics in pediatric gastrointestinal disorders	Corsello A.; Scatigno L.; Fiore G.; Baresi S.; Eletti F.; Zuccotti G.; Strisciuglio C.; Dilillo D.; Verduci E.	Eur. J. Clin. Nutr.	2024	ISSN9543007	10.1038/s41430-023-01362-z	Review	Scopus	curcumin AND Adult AND benefits AND ("colorectal cancer" OR "gastrointestinal")
36976404	Effects of oral supplementation to manage radiation dermatitis in cancer patients: a systematic review	e Vasconcelos S.C.C.M.; Guerra E.N.S.; de Menêses A.G.; dos Reis P.E.D.; Ferreira E.B.	Supportive Care Cancer	2023	ISSN9414355	10.1007/s00520-023-07685-8	Article	Scopus	curcumin AND Adult AND benefits AND ("colorectal cancer" OR "gastrointestinal")
29360138	Interventions to reduce acute and late adverse gastrointestinal effects of pelvic radiotherapy for primary pelvic cancers	Lawrie T.A.; Green J.T.; Beresford M.; Wedlake L.; Burden S.; Davidson S.E.; Lal S.; Henson C.C.; Andreyev H.J.N.	Cochrane Database Syst. Rev.	2018	ISSN14651858	10.1002/14651858.CD012529.pub2	Review	Scopus	curcumin AND Adult AND benefits AND ("colorectal cancer" OR "gastrointestinal")
31684927	The fallacy of enzymatic hydrolysis for the determination of bioactive curcumin in plasma samples as an indication of bioavailability: A comparative study	Stohs S.J.; Chen C.Y.O.; Preuss H.G.; Ray S.D.; Bucci L.R.; Ji J.; Ruff K.J.	BMC Complement. Altern. Med.	2019	ISSN14726882	10.1186/s12906-019-2699-x	Article	Scopus	curcumin AND Adult AND benefits AND ("colorectal cancer" OR "gastrointestinal")
29246725	Memory and Brain Amyloid and Tau Effects of a Bioavailable Form of Curcumin in Non-Demented Adults: A Double-Blind, Placebo-Controlled 18-Month Trial	Small G.W.; Siddarth P.; Li Z.; Miller K.J.; Ercoli L.; Emerson N.D.; Martinez J.; Wong K.-P.; Liu J.; Merrill D.A.; Chen S.T.; Henning S.M.; Satyamurthy N.; Huang S.-C.; Heber D.; Barrio J.R.	Am. J. Geriatr. Psychiatry	2018	ISSN10647481	10.1016/j.jagp.2017.10.010	Article	Scopus	curcumin AND Adult AND benefits AND ("colorectal cancer" OR "gastrointestinal")
	The use of complementary and alternative medicine is less frequent in patients with inflammatory bowel disease than in patients with other chronic gastrointestinal disorders	Fábián A.; Rutka M.; Ferenci T.; Bor R.; Bálint A.; Farkas K.; Milassin A.; Szántó K.; Lénárt Z.; Nagy F.; Szepes Z.; Molnár T.	Gastroenterol. Res. Pract.	2018	ISSN16876121	10.1155/2018/9137805	Article	Scopus	curcumin AND Adult AND benefits AND ("colorectal cancer" OR "gastrointestinal")
33016914	The rapeutic Potential of TNF-α Inhibition for Alzheimer's Disease Prevention	Torres-Acosta N.; O'Keefe J.H.; O'Keefe E.L.; Isaacson R.; Small G.	J. Alzheimer's Dis.	2020	ISSN13872877	10.3233/JAD-200711	Article	Scopus	curcumin AND Adult AND benefits AND ("colorectal cancer" OR "gastrointestinal")
36286053	Exceptional Repositioning of Dog Dewormer: Fenbendazole Fever	Sultana T.; Jan U.; Lee H.; Lee H.; Lee J.I.	Curr. Issues Mol. Biol.	2022	ISSN14673037	10.3390/cimb44100338	Review	Scopus	curcumin AND Adult AND benefits AND ("colorectal cancer" OR "gastrointestinal")
33097947	Evaluation of Cognitive Performance following Fish-Oil and Curcumin Supplementation in Middle-Aged and Older Adults with Overweight or Obesity	Kuszewski J.C.; Howe P.R.C.; Wong R.H.X.	J. Nutr.	2020	ISSN223166	10.1093/jn/nxaa299	Article	Scopus	curcumin AND Adult AND benefits AND ("colorectal cancer" OR "gastrointestinal")
	Therapeutic effects of turmeric or curcumin extract on pain and function for individuals with knee osteoarthritis: A systematic review	Paultre K.; Cade W.; Hernandez D.; Reynolds J.; Greif D.; Best T.M.	BMJ Open Sport Exerc. Med.	2021	ISSN20557647	10.1136/bmjsem-2020-000935	Review	Scopus	curcumin AND Adult AND benefits AND ("colorectal cancer" OR "gastrointestinal")
32151878	Herbal formula improves upper and lower gastrointestinal symptoms and gut health in Australian adults with digestive disorders	Ried K.; Travica N.; Dorairaj R.; Sali A.	Nutr. Res.	2020	ISSN2715317	10.1016/j.nutres.2020.02.008	Article	Scopus	curcumin AND Adult AND benefits AND ("colorectal cancer" OR "gastrointestinal")
33905266	Targeting microRNAs by curcumin: implication for cancer therapy	Sadoughi F, Maleki Dana P, Asemi Z, Yousefi B	Crit Rev Food Sci Nutr	2021		10.1080/10408398.2021.1916876	Review	Pubmed	Curcumin AND colorectal cancer AND adults
31132111	Curcumin Combined with FOLFOX Chemotherapy Is Safe and Tolerable in Patients with Metastatic Colorectal Cancer in a Randomized Phase IIa Trial	Howells LM, Iwuji COO, Irving GRB, Barber S, Walter H, Sidat Z, Griffin-Teall N, Singh R, Foreman N, Patel SR, Morgan B, Steward WP, Gescher A, Thomas AL, Brown K	Journal of nutrition	2019	PMC6602900	10.1093/jn/nxz029	Article	Pubmed	Curcumin AND colorectal cancer AND adults
30074076	A phase 1 dose-escalation study on the safety, tolerability and activity of liposomal curcumin (Lipocurc™) in patients with locally advanced or metastatic cancer	Greil R, Greil-Ressler S, Weiss L, Schönlieb C, Magnes T, Radl B, Bolger GT, Vcelar B, Sordillo PP	Cancer Chemother Pharmacol	2018	PMC6132848.	10.1007/s00280-018-3654-0	Article	Pubmed	Curcumin AND colorectal cancer AND adults
29058812	The effects of Curcumin on HCT-116 cells proliferation and apoptosis via the miR-491/PEG10 pathway	Li B, Shi C, Li B, Zhao JM, Wang L	J Cell Biochem	2018		10.1002/jcb.26449.	Article	Pubmed	Curcumin AND colorectal cancer AND adults
34681684	A Presurgical Study of Curcumin Combined with Anthocyanin Supplements in Patients with Colorectal Adenomatous Polyps	Briata IM, Paleari L, Rutigliani M, Petrera M, Caviglia S, Romagnoli P, Libera MD, Oppezzi M, Puntoni M, Siri G, Lazzeroni M, Howells L, Singh R, Brown K, DeCensi A	Int J Mol Sci	2021	PMC8539981	10.3390/ijms222011024	Article	Pubmed	Curcumin AND colorectal cancer AND adults
29802852	Efficacy and Safety of Curcumin in Treatment of Intestinal Adenomas in Patients With Familial Adenomatous Polyposis	Cruz-Correa M, Hylind LM, Marrero JH, Zahurak ML, Murray-Stewart T, Casero RA Jr, Montgomery EA, Iacobuzio-Donahue C, Brosens LA, Offerhaus GJ, Umar A, Rodriguez LM, Giardiello FM		2018	PMC6120769	10.1053/j.gastro.2018.05.031	Article	Pubmed	Curcumin AND colorectal cancer AND adults
30891459	Targeting Immune-Related Molecules in Cancer Therapy: A Comprehensive In Vitro Analysis on Patient-Derived Tumor Models	Maletzki C, Scheinpflug P, Witt A, Klar E, Linnebacher M	Biomed Res Int	2019	PMC6390245	10.1155/2019/4938285	Article	Pubmed	Curcumin AND colorectal cancer AND adults
35695002	Long-term Survival, Tolerability, and Safety of First-Line Bevacizumab and FOLFIRI in Combination With Ginsenoside-Modified Nanostructured Lipid Carrier Containing Curcumin in Patients With Unresectable Metastatic Colorectal Cancer	Jeon Y, Sym SJ, Yoo BK, Baek JH.	Integr Cancer Ther	2022	PMC9202259	10.1177/15347354221105498	Article	Pubmed	Curcumin AND colorectal cancer AND adults
37764678	Inflammatory and Metabolic Biomarker Assessment in a Randomized Presurgical Trial of Curcumin and Anthocyanin Supplements in Patients with Colorectal Adenomas	Macis D, Briata IM, D'Ecclesiis O, Johansson H, Aristarco V, Buttiron Webber T, Oppezzi M, Gandini S, Bonanni B, DeCensi A.	Nutrients	2023	PMC10537228	10.3390/nu15183894	Article	Pubmed	Curcumin AND colorectal cancer AND adults
34547246	Nectin cell adhesion molecule-4 (NECTIN-4): A potential target for cancer therapy	Chatterjee S.; Sinha S.; Kundu C.N.	Eur. J. Pharmacol.	2021	ISSN142999	10.1016/j.ejphar.2021.174516	Review	Scopus	Curcumin AND colorectal cancer AND adults
37764678	Inflammatory and Metabolic Biomarker Assessment in a Randomized Presurgical Trial of Curcumin and Anthocyanin Supplements in Patients with Colorectal Adenomas	Macis D.; Briata I.M.; D’Ecclesiis O.; Johansson H.; Aristarco V.; Buttiron Webber T.; Oppezzi M.; Gandini S.; Bonanni B.; DeCensi A.	Nutrients	2023	ISSN20726643	10.3390/nu15183894	Article	Scopus	Curcumin AND colorectal cancer AND adults
	Effect of Dietary Phytochemicals in Obesity and Cancer	Shuaib M.; Kushwaha P.P.; Prajapati K.S.; Singha A.K.; Sharma R.; Kumar S.	Obes. and Cancer	2021		10.1007/978-981-16-1846-8_9	Book chapter	Scopus	Curcumin AND colorectal cancer AND adults
34981467	Effects of Curcuminoids on Systemic Inflammation and Quality of Life in Patients with Colorectal Cancer Undergoing Chemotherapy: A Randomized Controlled Trial	Panahi Y.; Saberi-Karimian M.; Valizadeh O.; Behnam B.; Saadat A.; Jamialahmadi T.; Majeed M.; Sahebkar A.	Adv. Exp. Med. Biol.	2021	ISSN00652598	10.1007/978-3-030-73234-9_1	Book chapter	Scopus	Curcumin AND colorectal cancer AND adults
36426854	Ex vivo explant model of adenoma and colorectal cancer to explore mechanisms of action and patient response to cancer prevention therapies	Khan S.; Miles G.J.; Demetriou C.; Sidat Z.; Foreman N.; West K.; Karmokar A.; Howells L.; Pritchard C.; Thomas A.L.; Brown K.	Mutagenesis	2022	ISSN02678357	10.1093/mutage/geac020	Article	Scopus	Curcumin AND colorectal cancer AND adults
	Analysis of SYK gene as a prognostic biomarker and suggested potential bioactive phytochemicals as an alternative therapeutic option for colorectal cancer: An in-silico pharmaco-informatics investigation	Biswas P.; Dey D.; Rahman A.; Islam M.A.; Susmi T.F.; Kaium M.A.; Hasan M.N.; Rahman M.D.H.; Mahmud S.; Saleh M.A.; Paul P.; Rahman M.R.; Al Saber M.; Song H.; Rahman M.A.; Kim B.	J. Pers. Med.	2021	ISSN20754426	10.3390/jpm11090888	Article	Scopus	Curcumin AND colorectal cancer AND adults
34463849	Pharmacologically Targeting the WNT/β-Catenin Signaling Cascade: Avoiding the Sword of Damocles	Lai K.K.Y.; Kahn M.	Handb. Exp. Pharmacol.	2021	ISSN01712004	10.1007/164_2021_523	Book chapter	Scopus	Curcumin AND colorectal cancer AND adults
33418102	Preventing Colitis-Associated Colon Cancer With Antioxidants: A Systematic Review	Irrazabal T.; Thakur B.K.; Croitoru K.; Martin A.	Cell. Mol. Gastroenterol. Hepatol.	2021	ISSN2352345X	10.1016/j.jcmgh.2020.12.013	Review	Scopus	Curcumin AND colorectal cancer AND adults
38147202	Arsenic trioxide: applications, mechanisms of action, toxicity and rescue strategies to date	Yan M.; Wang H.; Wei R.; Li W.	Arch. Pharmacal Res.	2024	ISSN02536269	10.1007/s12272-023-01481-y	Review	Scopus	Curcumin AND colorectal cancer AND adults
33671004	Heme oxgenase-1, a cardinal modulator of regulated cell death and inflammation	Ryter S.W.	Cells	2021	ISSN20734409	10.3390/cells10030515	Review	Scopus	Curcumin AND colorectal cancer AND adults
36303362	Topical systems for the controlled release of antineoplastic Drugs: Oxidized Alginate-Gelatin Hydrogel/Unilamellar vesicles	Stagnoli S.; Garro C.; Ertekin O.; Heid S.; Seyferth S.; Soria G.; Mariano Correa N.; Leal-Egaña A.; Boccaccini A.R.	J. Colloid Interface Sci.	2023	ISSN00219797	10.1016/j.jcis.2022.08.163	Article	Scopus	Curcumin AND colorectal cancer AND adults
32281399	The Potential for Reducing Lynch Syndrome Cancer Risk with Nutritional Nrf2 Activators	Aussem A.; Ludwig K.	Nutr. Cancer	2021	ISSN01635581	10.1080/01635581.2020.1751215	Review	Scopus	Curcumin AND colorectal cancer AND adults
37421185	Clinical Translation of Extracellular Vesicles	Ghodasara A.; Raza A.; Wolfram J.; Salomon C.; Popat A.	Adv. Healthc. Mater.	2023	ISSN21922640	10.1002/adhm.202301010	Article	Scopus	Curcumin AND colorectal cancer AND adults
30891459	Targeting Immune-Related Molecules in Cancer Therapy: A Comprehensive in Vitro Analysis on Patient-Derived Tumor Models	Maletzki C.; Scheinpflug P.; Witt A.; Klar E.; Linnebacher M.	BioMed Res. Int.	2019	ISSN23146133	10.1155/2019/4938285	Article	Scopus	Curcumin AND colorectal cancer AND adults
30247972	Use of Dietary Supplements at a Comprehensive Cancer Center	Luo Q.; Asher G.N.	J. Altern. Complement. Med.	2018	ISSN10755535	10.1089/acm.2018.0183	Article	Scopus	Curcumin AND colorectal cancer AND adults
34826187	JNK-mediated Ser27 phosphorylation and stabilization of SIRT1 promote growth and progression of colon cancer through deacetylation-dependent activation of Snail	Lee Y.-H.; Kim S.-J.; Fang X.; Song N.-Y.; Kim D.-H.; Suh J.; Na H.-K.; Kim K.-O.; Baek J.-H.; Surh Y.-J.	Mol. Oncol.	2022	ISSN15747891	10.1002/1878-0261.13143	Article	Scopus	Curcumin AND colorectal cancer AND adults
33193381	Metabolic Regulation of Group 3 Innate Lymphoid Cells and Their Role in Inflammatory Bowel Disease	Song D.; Lai L.; Ran Z.	Front. Immunol.	2020	ISSN16643224	10.3389/fimmu.2020.580467	Review	Scopus	Curcumin AND colorectal cancer AND adults
36286053	Exceptional Repositioning of Dog Dewormer: Fenbendazole Fever	Sultana T.; Jan U.; Lee H.; Lee H.; Lee J.I.	Curr. Issues Mol. Biol.	2022	ISSN14673037	10.3390/cimb44100338	Review	Scopus	Curcumin AND colorectal cancer AND adults
35695002	Long-term Survival, Tolerability, and Safety of First-Line Bevacizumab and FOLFIRI in Combination With Ginsenoside-Modified Nanostructured Lipid Carrier Containing Curcumin in Patients With Unresectable Metastatic Colorectal Cancer	Jeon Y.; Sym S.J.; Yoo B.K.; Baek J.-H.	Integr. Cancer Ther.	2022	ISSN15347354	10.1177/15347354221105498	Article	Scopus	Curcumin AND colorectal cancer AND adults
36593056	Usage of Complementary and Alternative Methods, Lifestyle, and Psychological Variables in Cancer Care	Hoppe C.; Buntzel J.; von Weikersthal L.F.; Junghans C.; Zomorodbakhsch B.; Stoll C.; Prott F.-J.; Fuxius S.; Micke O.; Richter A.; Sallmann D.; Hubner J.	In Vivo	2023	ISSN0258851X	10.21873/invivo.13059	Article	Scopus	Curcumin AND colorectal cancer AND adults
38271784	Cervical cancer: Novel treatment strategies offer renewed optimism	yadav G.; Srinivasan G.; jain A.	Pathol. Res. Pract.	2024	ISSN03440338	10.1016/j.prp.2024.155136	Review	Scopus	Curcumin AND colorectal cancer AND adults
37119510	Endoscopic and chemopreventive management of familial adenomatous polyposis syndrome	Stone J.K.; Mehta N.A.; Singh H.; El-Matary W.; Bernstein C.N.	Fam. Cancer	2023	ISSN13899600	10.1007/s10689-023-00334-3	Review	Scopus	Curcumin AND colorectal cancer AND adults
	Turmeric Is Therapeutic in Vivo on Patient-Derived Colorectal Cancer Xenografts: Inhibition of Growth, Metastasis, and Tumor Recurrence	Li M.; Yue G.G.-L.; Luo L.; Tsui S.K.-W.; Fung K.-P.; Ng S.S.-M.; Lau C.B.-S.	Front. Oncol.	2021	ISSN2234943X	10.3389/fonc.2020.574827	Article	Scopus	Curcumin AND colorectal cancer AND adults
34473334	Testing the Anti-inflammatory Effects of Curcuminoids in Patients with Colorectal Cancer	Jamialahmadi T.; Guest P.C.; Tasbandi A.; Majeed M.; Sahebkar A.	Methods Mol. Biol.	2022	ISSN10643745	10.1007/978-1-0716-1558-4_23	Book chapter	Scopus	Curcumin AND colorectal cancer AND adults
35381757	The golden spice curcumin in cancer: A perspective on finalized clinical trials during the last 10 years	Karaboga Arslan A.; Uzunhisarcikli E.; Yerer M.; Bishayee A.	J. Cancer Res. Ther.	2022	ISSN09731482	10.4103/jcrt.JCRT_1017_20	Review	Scopus	Curcumin AND colorectal cancer AND adults
33309850	Progress and promises of epigenetic drugs and epigenetic diets in cancer prevention and therapy: A clinical update	Mondal P.; Natesh J.; Penta D.; Meeran S.M.	Semin. Cancer Biol.	2022	ISSN1044579X	10.1016/j.semcancer.2020.12.006	Review	Scopus	Curcumin AND colorectal cancer AND adults
	Tumorigenesis Inhibition of Carnosol From Rosemary: an Insight to Molecular Targeting	Arjmand B.; Azodi M.Z.; Tavirani M.R.; Khodadoost M.; Nejad M.R.; Ahmadi N.	Res. J. Pharmacogn.	2022	ISSN23454458	10.22127/RJP.2021.299591.1764	Article	Scopus	Curcumin AND colorectal cancer AND adults
31132111	Curcumin combined with FOLFOX chemotherapy is safe and tolerable in patients with metastatic colorectal cancer in a randomized phase IIa trial	Howells L.M.; Iwuji C.O.O.; Irving G.R.B.; Barber S.; Walter H.; Sidat Z.; Griffin-Teall N.; Singh R.; Foreman N.; Patel S.R.; Morgan B.; Steward W.P.; Gescher A.; Thomas A.L.; Brown K.	J. Nutr.	2019	ISSN00223166	10.1093/jn/nxz029	Article	Scopus	Curcumin AND colorectal cancer AND adults
35836256	Wnt signaling in colorectal cancer: pathogenic role and therapeutic target	Zhao H.; Ming T.; Tang S.; Ren S.; Yang H.; Liu M.; Tao Q.; Xu H.	Mol. Cancer	2022	ISSN14764598	10.1186/s12943-022-01616-7	Review	Scopus	Curcumin AND colorectal cancer AND adults
32576716	Prp4 kinase domain loss nullifies drug resistance and epithelial-mesenchymal transition in human colorectal carcinoma cells	Ahmed M.B.; Islam S.U.; Sonn J.K.; Lee Y.S.	Mol. Cells	2020	ISSN10168478		Article	Scopus	Curcumin AND colorectal cancer AND adults
	The use of complementary and alternative medicine is less frequent in patients with inflammatory bowel disease than in patients with other chronic gastrointestinal disorders	Fábián A.; Rutka M.; Ferenci T.; Bor R.; Bálint A.; Farkas K.; Milassin A.; Szántó K.; Lénárt Z.; Nagy F.; Szepes Z.; Molnár T.	Gastroenterol. Res. Pract.	2018	ISSN16876121	10.1155/2018/9137805	Article	Scopus	Curcumin AND colorectal cancer AND adults
37942763	Preventive effects of chemical drugs on recurrence of colorectal adenomas: systematic review and Bayesian network meta-analysis	Tan S.; Ou Y.; Yang Y.; Huang S.; Chen S.; Gao Q.	Eur. J. Gastroenterol. Hepatol.	2024	ISSN0954691X	10.1097/MEG.0000000000002676	Article	Scopus	Curcumin AND colorectal cancer AND adults
	Downregulation of DUSP9 Promotes Tumor Progression and Contributes to Poor Prognosis in Human Colorectal Cancer	Qiu Z.; Liang N.; Huang Q.; Sun T.; Xue H.; Xie T.; Wang X.; Wang Q.	Front. Oncol.	2020	ISSN2234943X	10.3389/fonc.2020.547011	Article	Scopus	Curcumin AND colorectal cancer AND adults
	A phase II randomized double blinded trial evaluating the efficacy of curcumin with pre-operative chemoradiation for rectal cancer	Gunther J.R.; Chadha A.S.; Guha S.; Raju G.S.; Maru D.M.; Munsell M.F.; Jiang Y.; Yang P.; Felix E.; Clemons M.; Mathew G.G.; Singh P.K.; Skibber J.M.; Rodriguez-Bigas M.A.; Chang G.J.; Eng C.; Delclos M.E.; Crane C.H.; Das P.; Krishnan S.	J. Gastrointest. Oncol.	2022	ISSN20786891	10.21037/jgo-22-259	Article	Scopus	Curcumin AND colorectal cancer AND adults
29802852	Efficacy and Safety of Curcumin in Treatment of Intestinal Adenomas in Patients With Familial Adenomatous Polyposis	Cruz-Correa M.; Hylind L.M.; Marrero J.H.; Zahurak M.L.; Murray-Stewart T.; Casero R.A., Jr.; Montgomery E.A.; Iacobuzio-Donahue C.; Brosens L.A.; Offerhaus G.J.; Umar A.; Rodriguez L.M.; Giardiello F.M.	Gastroenterology	2018	ISSN00165085	10.1053/j.gastro.2018.05.031	Article	Scopus	Curcumin AND colorectal cancer AND adults
	Metastatic Colon Cancer-An Effective Treatment Protocol of Integrative Therapies Including Electromagnetic Field Frequencies: A Case Report	Ried K.; Eng P.; Binjemain T.	Case Rep. Oncol.	2023	ISSN16626575	10.1159/000534628	Article	Scopus	Curcumin AND colorectal cancer AND adults
37787313	Dietary risk factors in gastrointestinal cancers: A case-control study in North India	Nadeem S.; Dinesh K.; Tasneef Z.; Bhavna S.; Rahul S.; Kiran B.	J. Cancer Res. Ther.	2023	ISSN09731482	10.4103/jcrt.jcrt_1830_21	Article	Scopus	Curcumin AND colorectal cancer AND adults
	Curcumin supplementation in the treatment of patients with cancer: a systematic review	Anunciação, Taise Andrade da; Garcez, Laís Spindola; Pereira, Emile Miranda; Queiroz, Valterlinda Alves de Oliveira; Costa, Priscila Ribas de Farias; Oliveira, Lucivalda Pereira Magalhães de;	Brazilian Journal of Pharmaceutical Sciences	2021		10.1590/s2175-979020200004181008	Article	SciELO Brasil	Curcumin AND colorectal cancer AND adults
	Effect of curcumin on human colon cancer multidrug resistance in vitro and in vivo	Lu, Wei-Dong; Qin, Yong; Yang, Chuang; Li, Lei;	Clinics	2013		10.6061/clinics/2013(05)18	Article	SciELO Brasil	Curcumin AND colorectal cancer AND adults
	Chrysin-Enhanced cytotoxicity of 5-fluorouracil-based chemotherapy for colorectal cancer in Mice: Investigating its effects on cyclooxygenase-2 expression	Yosefi, Sedighe; Pakdel, Abbas; Sameni, Hamid Reza; Semnani, Vahid; Bandegi, Ahmad Reza;	Brazilian Journal of Pharmaceutical Sciences	2022		10.1590/s2175-979020202e19381	Article	SciELO Brasil	Curcumin AND colorectal cancer AND adults
	Effects of Curcumin on Sodium Arsenite Induced Neoplastic Cell Transformation in Balb/c 3T3 Cells	Demircioglu, Busra; Aydin, Yasemin; Orta-Yilmaz, Banu; Yildizbayrak, Nebahat; Erkan, Melike;	Brazilian Archives of Biology and Technology	2021		10.1590/1678-4324-2021200093	Article	SciELO Brasil	Curcumin AND colorectal cancer AND adults
	Alterations in APC, BECN1, and TP53 gene expression levels in colon cancer cells caused by monosodium glutamate	Al Hargan, A; Daghestani, MH; Harrath, AH;	Brazilian Journal of Biology	2021		10.1590/1519-6984.246970	Article	SciELO Brasil	Curcumin AND colorectal cancer AND adults
	Effects of the juçara fruit (Euterpe edulis Martius) pulp and lyophilized extract on NRF2, KEAP1, SOD1, and GPX2 expression in human colorectal cancer cell lines	Milholli, LA; Dalbó, J; Couto, CVMS; Oliveira, MM; Santos, JG dos; Peterle, GT; Archanjo, AB; Silva, PI; Boeloni, JN; Nunes, FD;	Brazilian Journal of Medical and Biological Research	2023		10.1590/1414-431X2023e12558	Article	SciELO Brasil	Curcumin AND colorectal cancer AND adults
37364147	Antineoplastic properties of polyphenols in TPC-1 human papillary thyroid carcinoma cell line: a systematic review	Makiyama, Marielle Lang; Esposti, Maria Júlia Pigatti Degli; Siqueira, Maria Luíza Raitz; Bagatini, Margarete Dulce; Maciel, Sarah Franco Vieira de Oliveira; Moreno, Marcelo;	Archives of Endocrinology and Metabolism	2023	PMC10660999	10.20945/2359-3997000000645	Review	SciELO Brasil	Curcumin AND colorectal cancer AND adults
21655820	Efficiency of diagnostic biomarkers among colonic schistosomiasis Egyptian patients	Hamed, Manal Abdel Aziz; Ahmed, Samia Abdel Aziz; Khaled, Hussein Moustafa;	Memórias do Instituto Oswaldo Cruz	2011		10.1590/s0074-02762011000300011	Article	SciELO Brasil	Curcumin AND colorectal cancer AND adults
	Potencial inflamatorio de la dieta argentina y carcinoma oral de células escamosas	Secchi, Dante Gustavo; Aballay, Laura Rosana; Shivappa, Nitin; Hebert, James R; Costa, María Fernanda Galíndez; Brunotto, Mabel;	Nutrición Hospitalaria	2019	ISSN02121611	10.20960/nh.02613	Article	SciELO Espana	Curcumin AND colorectal cancer AND adults
35766670	Histopathological, immunohistochemical and biochemical alterations in liver tissue after fungicide-mancozeb exposures in Wistar albino rats	Gök, Ertuğrul; Deveci, Engin;	Acta Cirúrgica Brasileira	2022	PMC9239557	10.1590/acb370404	Article	SciELO Brasil	Curcumin AND colorectal cancer AND adults
	Niosomes and liposomes as promising carriers for dermal delivery of Annona squamosa extract	Mohamad, Ebtesam Abdelghany; Fahmy, Heba Mohamed;	Brazilian journal of pharmaceutical sciences	2020		10.1590/s2175-97902019000318096	Article	SciELO Brasil	Curcumin AND colorectal cancer AND adults
32520298	Oral and enteral nutrition therapy in inflammatory bowel diseases among the pediatric population: a literature review	Souza, Gabriela Neves de; Draghi, Patrícia Ferrante; Yonamine, Glauce Hiromi;	Revista Paulista de Pediatria	2020	PMC7274533	10.1590/1984-0462/2020/38/2019032	Review	SciELO Brasil	Curcumin AND colorectal cancer AND adults
34852133	Sucralfate enemas reduce the oxidative tissue damage and preserves the contents of E-cadherin and β-catenin in colonic mucosa without fecal stream	Sato, Daniela Tiemi; Campos, Fabio Guilherme; Kotze, Paulo Gustavo; Mendonça, Roberta Laís Santos; Kanno, Danilo Toshio; Pereira, José Aires; Martinez, Carlos Augusto Real;	Acta Cirúrgica Brasileira	2021	PMC8650803	10.1590/ACB361007	Article	SciELO Brasil	Curcumin AND colorectal cancer AND adults
	Protective effect of five-flavor sophora flavescens enteric-coated capsules on inflammatory bowel disease and its molecular mechanism	XIANG, Yanru; Jiang, Bing; ZHONG, Shirong; WU, Yinglin; LIU, Jiaqi; WANG, Zhizhi; Wu, Yan;	Food Science and Technology	2023		10.1590/fst.125522	Article	SciELO Brasil	Curcumin AND colorectal cancer AND adults
33749701	Resveratrol effects in bladder cancer: A mini review	Almeida, Tamires Cunha; Silva, Glenda Nicioli da;	Genetics and Molecular Biology	2021	PMC7983189	10.1590/1678-4685-GMB-2020-0371	Review	SciELO Brasil	Curcumin AND colorectal cancer AND adults
34644769	Effects of dipotassium glycyrrhizinate on wound healing	Leite, Camila dos Santos; Pires, Oscar César; Tenis, Danielle Gatti; Ziegler, Jussara Vaz Nascimento; Priolli, Denise Gonçalves; Rocha, Thalita;	Acta Cirúrgica Brasileira	2021	PMC8516426	10.1590/ACB360801	Article	SciELO Brasil	Curcumin AND colorectal cancer AND adults
33237174	Periplaneta americana extract promotes intestinal mucosa repair of ulcerative colitis in rat	Xue, Nan-nan; He, Miao; Li, Yue; Wu, Jun-zhu; Du, Wen-wen; Wu, Xiu-mei; Yang, Zi-zhong; Zhang, Cheng-gui; Li, Qi-yan; Xiao, Huai;	Acta Cirúrgica Brasileira	2020	PMC7709898	10.1590/s0102-865020200100000002	Article	SciELO Brasil	Curcumin AND colorectal cancer AND adults
	Pyocyanin isolated from Pseudomonas aeruginosa: characterization, biological activity and its role in cancer and neurodegenerative diseases	Koyun, Merve Tunca; Sirin, Seda; Erdem, Sinem Aslan; Aslim, Belma;	Brazilian Archives of Biology and Technology	2022		10.1590/1678-4324-2022210651	Article	SciELO Brasil	Curcumin AND colorectal cancer AND adults
29692802	Hemolytic, anticancer and antigiardial activity of Palythoa caribaeorum venom	Lazcano-Pérez, Fernando; Zavala-Moreno, Ariana; Rufino-González, Yadira; Ponce-Macotela, Martha; García-Arredondo, Alejandro; Cuevas-Cruz, Miguel; Gómez-Manzo, Saúl; Marcial-Quino, Jaime; Arreguín-Lozano, Barbarín; Arreguín-Espinosa, Roberto;	Journal of Venomous Animals and Toxins including Tropical Diseases	2018	PMC5905176	10.1186/s40409-018-0149-8	Research	SciELO Brasil	Curcumin AND colorectal cancer AND adults
	Selective photodynamic effects on cervical adenocarcinoma cells provided by F127 Pluronic®-based micelles modulating hypericin delivery	Mashiba, Kayane Harumi; Carobeli, Lucimara Rofrigues; Souza, Maria Vítoria Felipe de; Meirelles, Lyvia Eloiza de Freitas; Mari, Natália Lourenço; César, Gabriel Batista; Gonçalves, Renato Sonchini; Caetano, Wilker; Damke, Edilson; Silva, Vânia Ramos Sela da;	Brazilian Journal of Pharmaceutical Sciences	2023		10.1590/s2175-97902023e22459	Article	SciELO Brasil	Curcumin AND colorectal cancer AND adults
	A New Research on the Antioxidant Properties and Therapeutic Effects of Bee Pollen in Saccharomyces cerevisiae	Beyaz, Seda; Gok, Ozlem; Aslan, Abdullah;	Brazilian Archives of Biology and Technology	2022		10.1590/1678-4324-2022210308	Article	SciELO Brasil	Curcumin AND colorectal cancer AND adults
	Patrones dietéticos de adultos brasileños con neurofibromatosis tipo 1	Vilela, Darlene Larissa de Souza; Jansen, Ann Kristine; Rezende, Nilton Alves de; Rodrigues, Luiz Oswaldo Carneiro; Souza, Marcio Leandro Ribeiro de;	Revista chilena de nutrición	2020	ISSN 0717-7518	10.4067/s0717-75182020000500772	Article	SciELO Chile	Curcumin AND colorectal cancer AND adults
	The effect of woody endocarpium of walnut alcoholic extract on acetic acid-induced ulcerative colitis in rats	Keshavarzi, Zakieh; Ashekar, Aleme; Vatanchian, Mehran; Abbaspour, Alireza; Bibak, Bahram; Behnamfar, Morteza; Barzegar, Saeid; Shakeri, Farzaneh;	Brazilian Journal of Pharmaceutical Sciences	2022		10.1590/s2175-97902022e19520	Article	SciELO Brasil	Curcumin AND colorectal cancer AND adults
	Protective role of ferulic acid on testis-histoarchitecture and oxidative damages induced by dimethoate in rats	Uzunbayır, Hilmi; Apaydın, Fatma Gökçe;	Brazilian Archives of Biology and Technology	2021		10.1590/1678-4324-2021210300	Article	SciELO Brasil	Curcumin AND colorectal cancer AND adults
	Nutritional composition and antioxidant and cancer chemopreventive activities of fruits of Psidiummyrtoides (O. Berg)	Cassiano, Camile Zanichelli da Costa; Soares, Karla Lírio; Batista, Patrícia Berilli; Marques, Stephano; Maróstica, Mário Roberto; Bogusz, Stanislau; Núñez, Oscar; Fronza, Marcio; Endringer, Denise Coutinho; Scherer, Rodrigo;	Ciência Rural	2024		10.1590/0103-8478cr20230360	Article	SciELO Brasil	Curcumin AND colorectal cancer AND adults
	Assessment of anti-inflammatory and antioxidant properties of safranal on CCI 4-induced oxidative stress and inflammation in rats	Alayunt, Ömer N; Aksoy, Lacine; Karafakioğlu, Yasemin S; Sevimli, Sevcan;	Anais da Academia Brasileira de Ciências	2019		10.1590/0001-3765201920181235	Article	SciELO Brasil	Curcumin AND colorectal cancer AND adults
	Efecto protector de la goma arábiga/insulina contra los cambios histológicos en los testículos de ratas diabéticas	Al-Doaiss, Amin Abdullah; Al-Shehri, Mohammed Ali;	International Journal of Morphology	2020	ISSN 0717-9502	10.4067/S0717-9502202000020034	Article	SciELO Chile	Curcumin AND colorectal cancer AND adults
	Topical interventions for preventing hand-foot syndrome resulting from antineoplastic therapy: A scoping review	Gialaim Purcino dos Reis, Fernanda Cristina; Menêses, Amanda Gomes de; Mazoni, Simone Roque; Pereira Silveira, Renata Cristina de Campos; Diniz dos Reis, Paula Elaine; Vasques, Christiane Inocêncio;	Revista da Escola de Enfermagem da USP	2023		10.1590/1980-220X-REEUSP-2023-0107en	Article	SciELO Brasil	Curcumin AND colorectal cancer AND adults
	Effect of particle size on the oral absorption of isoliquiritigenin nanocrystals	Ma, Yanni; Yang, Xiaoying; Chen, Guoting; Zhang, Yuxin; Zhang, Hao; Zhang, Wenping;	Brazilian Journal of Pharmaceutical Sciences	2022		10.1590/s2175-97902022e201186	Article	SciELO Brasil	Curcumin AND colorectal cancer AND adults
	Investigation into the bioavailability of synthesized phytosterol esters in vitro and in vivo using Caco-2 cell model and Wistar rats	Wang, Shirang; Yu, Dianyu; Shi, Yongge; Jiang, Lianzhou; Yang, Fuming; Yu, Guoping;	Food Science and Technology	2021		10.1590/fst.68620	Article	SciELO Brasil	Curcumin AND colorectal cancer AND adults
	Ameliorative potential role of Rosmarinus officinalis extract on toxicity induced by etoposide in male albino rats	Morsi, Reham M; Mansour, Doaa S; Mousa, Amr M;	Brazilian Journal of Biology	2022		10.1590/1519-6984.258234	Article	SciELO Brasil	Curcumin AND colorectal cancer AND adults
	Anti proliferative and apoptotic effects on pancreatic cancer cell lines indicate new roles for ANGPTL8 (Betatrophin)	Taherkhani, Fatemeh; Hosseini, Kamran Mousavi; Zebardast, Sanaz; Chegini, Koorosh Goodarzvand; Gheibi, Nematollah;	Genetics and Molecular Biology	2020		10.1590/1678-4685-GMB-2019-0196	Article	SciELO Brasil	Curcumin AND colorectal cancer AND adults
	MicroRNA-124a protects the myocardium against ischemia reperfusion injury through regulation of the notch signaling pathway	Xu, Weijun; Jiang, Shan; Liu, Qi;	Brazilian Journal of Cardiovascular Surgery	2021		10.21470/1678-9741-2020-0357	Article	SciELO Brasil	Curcumin AND colorectal cancer AND adults
	Nutrition and Cardiovascular Diseases: Programming and Reprogramming	Marques, Emiliana Barbosa; Souza, Karyne Pollo de; Alvim-Silva, Thaís; Martins, Ivis Levy Fernandes; Pedro, Samuel; Scaramello, Christianne Bretas Vieira;	International Journal of Cardiovascular Sciences	2021		10.36660/ijcs.20200031	Article	SciELO Brasil	Curcumin AND colorectal cancer AND adults
	Micellar propolis nanoformulation of high antioxidant and hepatoprotective activity	Tzankova, Virginia; Aluani, Denitsa; Yordanov, Yordan; Kondeva-Burdina, Magdalena; Petrov, Petar; Bankova, Vassya; Simeonova, Rumiana; Vitcheva, Vessela; Odjakov, Feodor; Apostolov, Alexander;	Revista Brasileira de Farmacognosia	2019		10.1016/j.bjp.2018.12.006	Article	SciELO Brasil	Curcumin AND colorectal cancer AND adults
	Polysaccharides systems for probiotic bacteria microencapsulation: mini review	Campos-Espinoza, Felipe; Castano-Agudelo, Johanna; Rodriguez-Llamazares, Saddys;	Food Science and Technology	2022		10.1590/fst.95121	Article	SciELO Brasil	Curcumin AND colorectal cancer AND adults
	Mesenchymal stem cell conditioned medium azacytidine, panobinostat and GSK126 alleviate TGF-β-induced EMT in lung cancer	Shen, Huihui; Zhang, Dongying; Liu, Hua;	Food Science and Technology	2021		10.1590/fst.53021	Article	SciELO Brasil	Curcumin AND colorectal cancer AND adults
	Cyanidin-3-O-glucoside plays a protective role against renal ischemia/reperfusion injury via the JAK/STAT pathway	Xiong, Yufeng; Jian, Jun; Yu, Honglin; Wu, Jiejun; Mao, Hu; Feng, Ruikang; Wang, Lei; Jian, Yonghong; Liu, Xiuheng;	Acta Cirúrgica Brasileira	2023		10.1590/acb381023	Article	SciELO Brasil	Curcumin AND colorectal cancer AND adults
	Leaf extract of Coffea arabica L. reduces lipid peroxidation and has anti-platelet effect in a rat dyslipidemia model	Simões, Mario Henrique Souza; Salles, Bruno Cesar Correa; Duarte, Stella Maris da Silveira; Silva, Marcelo Aparecido da; Viana, André Luiz Machado; Moraes, Gabriel de Oliveira Isaac de; Figueiredo, Sonia Aparecida; Ferreira, Eric Batista; Rodrigues, Maria Rita; Paula, Fernanda Borges de Araújo;	Brazilian Journal of Pharmaceutical Sciences	2022		10.1590/s2175-97902022e19562	Article	SciELO Brasil	Curcumin AND colorectal cancer AND adults
37377258	SBC guideline on the diagnosis and treatment of patients with cardiomyopathy of chagas disease–2023	Marin-Neto, José Antonio; Rassi Jr, Anis; Oliveira, Gláucia Maria Moraes; Correia, Luís Claudio Lemos; Ramos Júnior, Alberto Novaes; Luquetti, Alejandro Ostermayer; Hasslocher-Moreno, Alejandro Marcel; Sousa, Andréa Silvestre de; Paola, Angelo Amato Vincenzo de; Sousa, Antônio Carlos Sobral;	Arquivos Brasileiros de Cardiologia	2023	PMC10344417	10.36660/abc.20230269	Article	SciELO Brasil	Curcumin AND colorectal cancer AND adults
	Terapia nutricional oral e enteral nas doenças inflamatórias intestinais em crianças e adolescentes: uma revisão de literatura	Souza, Gabriela Neves de; Draghi, Patrícia Ferrante; Yonamine, Glauce Hiromi;	Revista Paulista de Pediatria	2020		10.1590/1984-0462/2020/38/2019032	Article	SciELO Brasil	Curcumin AND colorectal cancer AND adults
Se eliminaron 19 artículos por estar duplicados
Quedan 110 artIculos

## Sheet: Segunda filtración = 15
PMID	Title	Authors	Journal/Book	Publication Year	PMCID/ISSN	DOI	Document Type	Course	Ecuación de busqueda
32151878	Herbal formula improves upper and lower gastrointestinal symptoms and gut health in Australian adults with digestive disorders	Ried K, Travica N, Dorairaj R, Sali A.	Nutr Res	2020		10.1016/j.nutres.2020.02.008	Article	PubMed	curcumin AND Adult AND benefits AND ("colorectal cancer" OR "gastrointestinal")
28820648	Natural Bioactive Food Components for Improving Enteral Tube Feeding Tolerance in Adult Patient Populations	Kuchnia AJ, Conlon B, Greenberg N.	Nutr Clin Pract	2018		10.1177/0884533617722164	Review	PubMed	curcumin AND Adult AND benefits AND ("colorectal cancer" OR "gastrointestinal")
31684927	The fallacy of enzymatic hydrolysis for the determination of bioactive curcumin in plasma samples as an indication of bioavailability: a comparative study	Stohs SJ, Chen CYO, Preuss HG, Ray SD, Bucci LR, Ji J, Ruff KJ.	BMC Complement Altern Med	2019	PMC6829936	10.1186/s12906-019-2699-x	Article	PubMed	curcumin AND Adult AND benefits AND ("colorectal cancer" OR "gastrointestinal")
	Curcumin supplementation in the treatment of patients with cancer: a systematic review	Anunciação, Taise Andrade da; Garcez, Laís Spindola; Pereira, Emile Miranda; Queiroz, Valterlinda Alves de Oliveira; Costa, Priscila Ribas de Farias; Oliveira, Lucivalda Pereira Magalhães de;	Brazilian Journal of Pharmaceutical Sciences	2021		10.1590/s2175-979020200004181008	Review	Scielo	curcumina AND Adultos AND beneficios AND ("cancer colorrectal" OR "gastrointestinal")
36155119	Curcumin supplementation reduces blood glucose and serum lipids of Brazilian women with high waist circumference: a randomized clinical trial	Reis, Pamela Cristina de Sousa Guardiano; Alves, Ana Gabriella Pereira; Guillo, Lídia Andreu; Sousa Neto, Menandes Alves de; Trindade, Neidiane Rosa; Silva, Maria Sebastiana;	Archives of Endocrinology and Metabolism	2022		0.20945/2359-3997000000513	Article	Scielo	curcumina AND Adultos AND beneficios AND ("cancer colorrectal" OR "gastrointestinal")
	One Size Does Not Fit All: The Need to Rethink the Metabolic Syndrome in Women	Almeida, Maria Cristina Costa de; Castro, Marildes Luiza; Espíndola Neto, Larissa; Aranha, Luciana Nicolau; Salim, Thaís; Oliveira, Gláucia Maria Moraes de;	International Journal of Cardiovascular Sciences	2023		10.36660/ijcs.20230101	Article	Scielo	curcumina AND Adultos AND beneficios AND ("cancer colorrectal" OR "gastrointestinal")
	Oral and enteral nutrition therapy in inflammatory bowel diseases among the pediatric population: a literature review	Souza, Gabriela Neves de; Draghi, Patrícia Ferrante; Yonamine, Glauce Hiromi;	Revista Paulista de Pediatria	2020		10.1590/1984-0462/2020/38/2019032	Article	Scielo	curcumina AND Adultos AND beneficios AND ("cancer colorrectal" OR "gastrointestinal")
	Polysaccharides systems for probiotic bacteria microencapsulation: mini review	Campos-Espinoza, Felipe; Castano-Agudelo, Johanna; Rodriguez-Llamazares, Saddys;	Food Science and Technology	2022		10.1590/fst.95121	Review	Scielo	curcumina AND Adultos AND beneficios AND ("cancer colorrectal" OR "gastrointestinal")
	Antineoplastic properties of polyphenols in TPC-1 human papillary thyroid carcinoma cell line: a systematic review	Makiyama, Marielle Lang; Esposti, Maria Júlia Pigatti Degli; Siqueira, Maria Luíza Raitz; Bagatini, Margarete Dulce; Maciel, Sarah Franco Vieira de Oliveira; Moreno, Marcelo;	Archives of Endocrinology and Metabolism	2023		10.20945/2359-3997000000645	Review	Scielo	curcumina AND Adultos AND beneficios AND ("cancer colorrectal" OR "gastrointestinal")
	Health of the newborn and breastfeeding during the COVID-19 pandemic: A literature review	Salvador-Pinos, Carmen Amelia; Martinez, Edson Zangiacomi; Dueñas-Matute, Susana Eulalia; Aguinaga, Rosa Romero de; Jácome, Juan Carlos; Michelena-Tupiza, Stephanie; Cárdenas-Morales, Valheria;	Revista Brasileira de Ginecologia e Obstetrícia	2022		10.1055/s-0041-1741449	Article	Scielo	curcumina AND Adultos AND beneficios AND ("cancer colorrectal" OR "gastrointestinal")
	Sucralfate enemas reduce the oxidative tissue damage and preserves the contents of E-cadherin and β-catenin in colonic mucosa without fecal stream	Sato, Daniela Tiemi; Campos, Fabio Guilherme; Kotze, Paulo Gustavo; Mendonça, Roberta Laís Santos; Kanno, Danilo Toshio; Pereira, José Aires; Martinez, Carlos Augusto Real;	Acta Cirúrgica Brasileira	2021		10.1590/ACB361007	Article	Scielo	curcumina AND Adultos AND beneficios AND ("cancer colorrectal" OR "gastrointestinal")
	The seven constitutive respiratory defense barriers against SARS-CoV-2 infection	Tosta, Eduardo;	Revista da Sociedade Brasileira de Medicina Tropical	2021		10.1590/0037-8682-0461-2021	Article	Scielo	curcumina AND Adultos AND beneficios AND ("cancer colorrectal" OR "gastrointestinal")
	Investigation into the bioavailability of synthesized phytosterol esters in vitro and in vivo using Caco-2 cell model and Wistar rats	Wang, Shirang; Yu, Dianyu; Shi, Yongge; Jiang, Lianzhou; Yang, Fuming; Yu, Guoping;	Food Science and Technology	2021		10.1590/fst.68620	Article	Scielo	curcumina AND Adultos AND beneficios AND ("cancer colorrectal" OR "gastrointestinal")
	Functional food ingredients for control of gestational diabetes mellitus: a review	Lin, Huiting; Li, Shiyang; Zhang, Jiawen; Lin, Shaoling; Tan, Bee K; Hu, Jiamiao;	Food Science and Technology	2021		10.1590/fst.03621	Article	Scielo	curcumina AND Adultos AND beneficios AND ("cancer colorrectal" OR "gastrointestinal")
	Topical interventions for preventing hand-foot syndrome resulting from antineoplastic therapy: A scoping review	Gialaim Purcino dos Reis, Fernanda Cristina; Menêses, Amanda Gomes de; Mazoni, Simone Roque; Pereira Silveira, Renata Cristina de Campos; Diniz dos Reis, Paula Elaine; Vasques, Christiane Inocêncio;	Revista da Escola de Enfermagem da USP	2023		10.1590/1980-220X-REEUSP-2023-0107en	Review	Scielo	curcumina AND Adultos AND beneficios AND ("cancer colorrectal" OR "gastrointestinal")
	Information as a determinant criterion in the acceptance of fermented yam-based ice cream	Batista, Nadia Nara; Ramos, Cintia Lacerda; Pires, Josiane Ferreira; Dias, Disney Ribeiro; Schwan, Rosane Freitas;	Food Science and Technology	2019		10.1590/fst.38018	Article	Scielo	curcumina AND Adultos AND beneficios AND ("cancer colorrectal" OR "gastrointestinal")
	Clinical efficacy of resveratrol as an adjuvant with meloxican in the treatment of knee osteoarthritis patients: A double-blind, randomised, placebo-controlled trial	Marouf, Bushra Hassan; Hussain, Saad Abdulrahman; Ali, Ziyad Serdar; Ahmmad, Runj Simko;	Brazilian Journal of Pharmaceutical Sciences	2019		10.1590/s2175-97902018000417773	Article	Scielo	curcumina AND Adultos AND beneficios AND ("cancer colorrectal" OR "gastrointestinal")
	SBC guideline on the diagnosis and treatment of patients with cardiomyopathy of chagas disease–2023	Marin-Neto, J. A; Rassi Jr, A; Oliveira, Gláucia M. M; Correia, Luís C. L; Ramos Júnior, A.N; Luquetti, A.O; Hasslocher-Moreno, A. Ml; Sousa, A. Silvestre de; P. Angelo Amato Vincenzo de; Sousa, A. C;	Arquivos Brasileiros de Cardiologia	2023		10.36660/abc.20230269	Article	Scielo	curcumina AND Adultos AND beneficios AND ("cancer colorrectal" OR "gastrointestinal")
	Antioxidative propolis from stingless bees (Heterotrigona itama) preserves endothelium-dependent aortic relaxation of diabetic rats: The role of nitric oxide and cyclic guanosine monophosphate	Yeoh, Boon Seng; Omar, Norsuhana; Mohammad, Mahaneem; Mokhtar, Siti Safiah; Ahmad, Rozaziana;	Brazilian Journal of Pharmaceutical Sciences	2021		10.1590/s2175-97902020000419187	Article	Scielo	curcumina AND Adultos AND beneficios AND ("cancer colorrectal" OR "gastrointestinal")
	A conglomeration of preclinical models related to myocardial infarction	Ahsan, Farogh; Mahmood, Tarique; Usmani, Shazia; Bagga, Paramdeep; Shamim, Arshiya; Tiwari, Reshu; Verma, Neeraj; Siddiqui, Mohammed Haris;	Brazilian Journal of Pharmaceutical Sciences	2020		10.1590/s2175-97902019000418365	Article	Scielo	curcumina AND Adultos AND beneficios AND ("cancer colorrectal" OR "gastrointestinal")
	Comparative study on the impact on mouse livers of different amounts of Chinese Baijiu, beer, and wine consumption	Wang, Jiaqi; Ge, Qian; Li, Caihong; Ma, Tingting; Fang, Yulin; Sun, Xiangyu;	Food Science and Technology	2022		10.1590/fst.65022	Article	Scielo	curcumina AND Adultos AND beneficios AND ("cancer colorrectal" OR "gastrointestinal")
	Garlic oil as a fight against histological and oxidative stress abnormalities in Wistar rats after oral inoculation of Anisakis spp. Type II (L3)(Nematoda)	Morsy, K; Sheraba, N; Alhamhoom, Y; Dajem, SB; Al-Kahtani, M; Shati, A; Alfaifi, M; Elbehairi, SE; El-Mekkawy, H; El-Kott, A;	Arquivo Brasileiro de Medicina Veterinária e Zootecnia	2021		10.1590/1678-4162-12088	Article	Scielo	curcumina AND Adultos AND beneficios AND ("cancer colorrectal" OR "gastrointestinal")
	N-Methyl-(2S, 4R)-trans-4-hydroxy-L-proline isolated Sideroxylon obtusifolium attenuates TPA-induced irritant contact dermatitis in mice	Nunes, Paulo Iury G; Viana, Ana Flávia SC; Sasahara, Greyce L; SANTOS, SABRINA M; Alves, Ana Paula NN; Silveira, Edilberto R; Santos, Flávia A;	Anais da Academia Brasileira de Ciências	2023		10.1590/0001-3765202320220919	Article	Scielo	curcumina AND Adultos AND beneficios AND ("cancer colorrectal" OR "gastrointestinal")
	Los posibles mecanismos de pardeamiento del tejido adiposo blanco: una diana novedosa para el tratamiento de la obesidad	Wang, Lihua; Liu, Yiran; Hu, Feng; Zhou, Zhongyu;	Nutrición Hospitalaria	2022	ISSN1699-5198	10.20960/nh.03852	Article	Scielo	curcumina AND Adultos AND beneficios AND ("cancer colorrectal" OR "gastrointestinal")
36753033	Mild Crohn’s Disease: Definition and Management	Claytor J.; Kumar P.; Ananthakrishnan A.N.; Colombel J.-F.; Agrawal M.; Ungaro R.C.	Curr. Gastroenterol. Rep.	2023	ISSN15228037	10.1007/s11894-023-00863-y	Review	Scopus	curcumin AND Adult AND benefits AND ("colorectal cancer" OR "gastrointestinal")
36414909	Formulation and Development of Curcumin–Piperine-Loaded S-SNEDDS for the Treatment of Alzheimer’s Disease	Ahmad S.; Hafeez A.	Mol. Neurobiol.	2023	ISSN8937648	10.1007/s12035-022-03089-7	Article	Scopus	curcumin AND Adult AND benefits AND ("colorectal cancer" OR "gastrointestinal")
37119510	Endoscopic and chemopreventive management of familial adenomatous polyposis syndrome	Stone J.K.; Mehta N.A.; Singh H.; El-Matary W.; Bernstein C.N.	Fam. Cancer	2023	ISSN13899600	10.1007/s10689-023-00334-3	Review	Scopus	curcumin AND Adult AND benefits AND ("colorectal cancer" OR "gastrointestinal")
33823514	Off-label use and safety of drug use in vascular anomalies	Kleiber N.; Gariépy-Assal L.; Coulombe J.; Marcoux S.; Essouri S.; McCuaig C.; Powell J.; Soulez G.; Dubois J.	Dermatology	2021	ISSN10188665	10.1159/000515980	Article	Scopus	curcumin AND Adult AND benefits AND ("colorectal cancer" OR "gastrointestinal")
35091013	Efficacy and safety of adjuvant curcumin therapy in ulcerative colitis: A systematic review and meta-analysis	Yin J.; Wei L.; Wang N.; Li X.; Miao M.	J. Ethnopharmacol.	2022	ISSN3788741	10.1016/j.jep.2022.115041	Review	Scopus	curcumin AND Adult AND benefits AND ("colorectal cancer" OR "gastrointestinal")
32521760	Diet supplementation, probiotics, and nutraceuticals in SARS-CoV-2 infection: A scoping review	Infusino F.; Marazzato M.; Mancone M.; Fedele F.; Mastroianni C.M.; Severino P.; Ceccarelli G.; Santinelli L.; Cavarretta E.; Marullo A.G.M.; Miraldi F.; Carnevale R.; Nocella C.; Biondi-Zoccai G.; Pagnini C.; Schiavon S.; Pugliese F.; Frati G.; D’Ettorre G.	Nutrients	2020	ISSN20726643	10.3390/nu12061718	Review	Scopus	curcumin AND Adult AND benefits AND ("colorectal cancer" OR "gastrointestinal")
37875612	Nutraceuticals and biotics in pediatric gastrointestinal disorders	Corsello A.; Scatigno L.; Fiore G.; Baresi S.; Eletti F.; Zuccotti G.; Strisciuglio C.; Dilillo D.; Verduci E.	Eur. J. Clin. Nutr.	2024	ISSN9543007	10.1038/s41430-023-01362-z	Review	Scopus	curcumin AND Adult AND benefits AND ("colorectal cancer" OR "gastrointestinal")
36976404	Effects of oral supplementation to manage radiation dermatitis in cancer patients: a systematic review	e Vasconcelos S.C.C.M.; Guerra E.N.S.; de Menêses A.G.; dos Reis P.E.D.; Ferreira E.B.	Supportive Care Cancer	2023	ISSN9414355	10.1007/s00520-023-07685-8	Article	Scopus	curcumin AND Adult AND benefits AND ("colorectal cancer" OR "gastrointestinal")
29360138	Interventions to reduce acute and late adverse gastrointestinal effects of pelvic radiotherapy for primary pelvic cancers	Lawrie T.A.; Green J.T.; Beresford M.; Wedlake L.; Burden S.; Davidson S.E.; Lal S.; Henson C.C.; Andreyev H.J.N.	Cochrane Database Syst. Rev.	2018	ISSN14651858	10.1002/14651858.CD012529.pub2	Review	Scopus	curcumin AND Adult AND benefits AND ("colorectal cancer" OR "gastrointestinal")
29246725	Memory and Brain Amyloid and Tau Effects of a Bioavailable Form of Curcumin in Non-Demented Adults: A Double-Blind, Placebo-Controlled 18-Month Trial	Small G.W.; Siddarth P.; Li Z.; Miller K.J.; Ercoli L.; Emerson N.D.; Martinez J.; Wong K.-P.; Liu J.; Merrill D.A.; Chen S.T.; Henning S.M.; Satyamurthy N.; Huang S.-C.; Heber D.; Barrio J.R.	Am. J. Geriatr. Psychiatry	2018	ISSN10647481	10.1016/j.jagp.2017.10.010	Article	Scopus	curcumin AND Adult AND benefits AND ("colorectal cancer" OR "gastrointestinal")
	The use of complementary and alternative medicine is less frequent in patients with inflammatory bowel disease than in patients with other chronic gastrointestinal disorders	Fábián A.; Rutka M.; Ferenci T.; Bor R.; Bálint A.; Farkas K.; Milassin A.; Szántó K.; Lénárt Z.; Nagy F.; Szepes Z.; Molnár T.	Gastroenterol. Res. Pract.	2018	ISSN16876121	10.1155/2018/9137805	Article	Scopus	curcumin AND Adult AND benefits AND ("colorectal cancer" OR "gastrointestinal")
33016914	The rapeutic Potential of TNF-α Inhibition for Alzheimer's Disease Prevention	Torres-Acosta N.; O'Keefe J.H.; O'Keefe E.L.; Isaacson R.; Small G.	J. Alzheimer's Dis.	2020	ISSN13872877	10.3233/JAD-200711	Article	Scopus	curcumin AND Adult AND benefits AND ("colorectal cancer" OR "gastrointestinal")
36286053	Exceptional Repositioning of Dog Dewormer: Fenbendazole Fever	Sultana T.; Jan U.; Lee H.; Lee H.; Lee J.I.	Curr. Issues Mol. Biol.	2022	ISSN14673037	10.3390/cimb44100338	Review	Scopus	curcumin AND Adult AND benefits AND ("colorectal cancer" OR "gastrointestinal")
33097947	Evaluation of Cognitive Performance following Fish-Oil and Curcumin Supplementation in Middle-Aged and Older Adults with Overweight or Obesity	Kuszewski J.C.; Howe P.R.C.; Wong R.H.X.	J. Nutr.	2020	ISSN223166	10.1093/jn/nxaa299	Article	Scopus	curcumin AND Adult AND benefits AND ("colorectal cancer" OR "gastrointestinal")
	Therapeutic effects of turmeric or curcumin extract on pain and function for individuals with knee osteoarthritis: A systematic review	Paultre K.; Cade W.; Hernandez D.; Reynolds J.; Greif D.; Best T.M.	BMJ Open Sport Exerc. Med.	2021	ISSN20557647	10.1136/bmjsem-2020-000935	Review	Scopus	curcumin AND Adult AND benefits AND ("colorectal cancer" OR "gastrointestinal")
33905266	Targeting microRNAs by curcumin: implication for cancer therapy	Sadoughi F, Maleki Dana P, Asemi Z, Yousefi B	Crit Rev Food Sci Nutr	2021		10.1080/10408398.2021.1916876	Review	Pubmed	Curcumin AND colorectal cancer AND adults
31132111	Curcumin Combined with FOLFOX Chemotherapy Is Safe and Tolerable in Patients with Metastatic Colorectal Cancer in a Randomized Phase IIa Trial	Howells LM, Iwuji COO, Irving GRB, Barber S, Walter H, Sidat Z, Griffin-Teall N, Singh R, Foreman N, Patel SR, Morgan B, Steward WP, Gescher A, Thomas AL, Brown K	Journal of nutrition	2019	PMC6602900	10.1093/jn/nxz029	Article	Pubmed	Curcumin AND colorectal cancer AND adults
30074076	A phase 1 dose-escalation study on the safety, tolerability and activity of liposomal curcumin (Lipocurc™) in patients with locally advanced or metastatic cancer	Greil R, Greil-Ressler S, Weiss L, Schönlieb C, Magnes T, Radl B, Bolger GT, Vcelar B, Sordillo PP	Cancer Chemother Pharmacol	2018	PMC6132848.	10.1007/s00280-018-3654-0	Article	Pubmed	Curcumin AND colorectal cancer AND adults
29058812	The effects of Curcumin on HCT-116 cells proliferation and apoptosis via the miR-491/PEG10 pathway	Li B, Shi C, Li B, Zhao JM, Wang L	J Cell Biochem	2018		10.1002/jcb.26449.	Article	Pubmed	Curcumin AND colorectal cancer AND adults
34681684	A Presurgical Study of Curcumin Combined with Anthocyanin Supplements in Patients with Colorectal Adenomatous Polyps	Briata IM, Paleari L, Rutigliani M, Petrera M, Caviglia S, Romagnoli P, Libera MD, Oppezzi M, Puntoni M, Siri G, Lazzeroni M, Howells L, Singh R, Brown K, DeCensi A	Int J Mol Sci	2021	PMC8539981	10.3390/ijms222011024	Article	Pubmed	Curcumin AND colorectal cancer AND adults
29802852	Efficacy and Safety of Curcumin in Treatment of Intestinal Adenomas in Patients With Familial Adenomatous Polyposis	Cruz-Correa M, Hylind LM, Marrero JH, Zahurak ML, Murray-Stewart T, Casero RA Jr, Montgomery EA, Iacobuzio-Donahue C, Brosens LA, Offerhaus GJ, Umar A, Rodriguez LM, Giardiello FM		2018	PMC6120769	10.1053/j.gastro.2018.05.031	Article	Pubmed	Curcumin AND colorectal cancer AND adults
30891459	Targeting Immune-Related Molecules in Cancer Therapy: A Comprehensive In Vitro Analysis on Patient-Derived Tumor Models	Maletzki C, Scheinpflug P, Witt A, Klar E, Linnebacher M	Biomed Res Int	2019	PMC6390245	10.1155/2019/4938285	Article	Pubmed	Curcumin AND colorectal cancer AND adults
35695002	Long-term Survival, Tolerability, and Safety of First-Line Bevacizumab and FOLFIRI in Combination With Ginsenoside-Modified Nanostructured Lipid Carrier Containing Curcumin in Patients With Unresectable Metastatic Colorectal Cancer	Jeon Y, Sym SJ, Yoo BK, Baek JH.	Integr Cancer Ther	2022	PMC9202259	10.1177/15347354221105498	Article	Pubmed	Curcumin AND colorectal cancer AND adults
37764678	Inflammatory and Metabolic Biomarker Assessment in a Randomized Presurgical Trial of Curcumin and Anthocyanin Supplements in Patients with Colorectal Adenomas	Macis D, Briata IM, D'Ecclesiis O, Johansson H, Aristarco V, Buttiron Webber T, Oppezzi M, Gandini S, Bonanni B, DeCensi A.	Nutrients	2023	PMC10537228	10.3390/nu15183894	Article	Pubmed	Curcumin AND colorectal cancer AND adults
34547246	Nectin cell adhesion molecule-4 (NECTIN-4): A potential target for cancer therapy	Chatterjee S.; Sinha S.; Kundu C.N.	Eur. J. Pharmacol.	2021	ISSN142999	10.1016/j.ejphar.2021.174516	Review	Scopus	Curcumin AND colorectal cancer AND adults
	Effect of Dietary Phytochemicals in Obesity and Cancer	Shuaib M.; Kushwaha P.P.; Prajapati K.S.; Singha A.K.; Sharma R.; Kumar S.	Obes. and Cancer	2021		10.1007/978-981-16-1846-8_9	Book chapter	Scopus	Curcumin AND colorectal cancer AND adults
34981467	Effects of Curcuminoids on Systemic Inflammation and Quality of Life in Patients with Colorectal Cancer Undergoing Chemotherapy: A Randomized Controlled Trial	Panahi Y.; Saberi-Karimian M.; Valizadeh O.; Behnam B.; Saadat A.; Jamialahmadi T.; Majeed M.; Sahebkar A.	Adv. Exp. Med. Biol.	2021	ISSN00652598	10.1007/978-3-030-73234-9_1	Book chapter	Scopus	Curcumin AND colorectal cancer AND adults
36426854	Ex vivo explant model of adenoma and colorectal cancer to explore mechanisms of action and patient response to cancer prevention therapies	Khan S.; Miles G.J.; Demetriou C.; Sidat Z.; Foreman N.; West K.; Karmokar A.; Howells L.; Pritchard C.; Thomas A.L.; Brown K.	Mutagenesis	2022	ISSN02678357	10.1093/mutage/geac020	Article	Scopus	Curcumin AND colorectal cancer AND adults
34575665	Analysis of SYK gene as a prognostic biomarker and suggested potential bioactive phytochemicals as an alternative therapeutic option for colorectal cancer: An in-silico pharmaco-informatics investigation	Biswas P.; Dey D.; Rahman A.; Islam M.A.; Susmi T.F.; Kaium M.A.; Hasan M.N.; Rahman M.D.H.; Mahmud S.; Saleh M.A.; Paul P.; Rahman M.R.; Al Saber M.; Song H.; Rahman M.A.; Kim B.	J. Pers. Med.	2021	ISSN20754426	10.3390/jpm11090888	Article	Scopus	Curcumin AND colorectal cancer AND adults
34463849	Pharmacologically Targeting the WNT/β-Catenin Signaling Cascade: Avoiding the Sword of Damocles	Lai K.K.Y.; Kahn M.	Handb. Exp. Pharmacol.	2021	ISSN01712004	10.1007/164_2021_523	Book chapter	Scopus	Curcumin AND colorectal cancer AND adults
33418102	Preventing Colitis-Associated Colon Cancer With Antioxidants: A Systematic Review	Irrazabal T.; Thakur B.K.; Croitoru K.; Martin A.	Cell. Mol. Gastroenterol. Hepatol.	2021	ISSN2352345X	10.1016/j.jcmgh.2020.12.013	Review	Scopus	Curcumin AND colorectal cancer AND adults
38147202	Arsenic trioxide: applications, mechanisms of action, toxicity and rescue strategies to date	Yan M.; Wang H.; Wei R.; Li W.	Arch. Pharmacal Res.	2024	ISSN02536269	10.1007/s12272-023-01481-y	Review	Scopus	Curcumin AND colorectal cancer AND adults
33671004	Heme oxgenase-1, a cardinal modulator of regulated cell death and inflammation	Ryter S.W.	Cells	2021	ISSN20734409	10.3390/cells10030515	Review	Scopus	Curcumin AND colorectal cancer AND adults
36303362	Topical systems for the controlled release of antineoplastic Drugs: Oxidized Alginate-Gelatin Hydrogel/Unilamellar vesicles	Stagnoli S.; Garro C.; Ertekin O.; Heid S.; Seyferth S.; Soria G.; Mariano Correa N.; Leal-Egaña A.; Boccaccini A.R.	J. Colloid Interface Sci.	2023	ISSN00219797	10.1016/j.jcis.2022.08.163	Article	Scopus	Curcumin AND colorectal cancer AND adults
32281399	The Potential for Reducing Lynch Syndrome Cancer Risk with Nutritional Nrf2 Activators	Aussem A.; Ludwig K.	Nutr. Cancer	2021	ISSN01635581	10.1080/01635581.2020.1751215	Review	Scopus	Curcumin AND colorectal cancer AND adults
37421185	Clinical Translation of Extracellular Vesicles	Ghodasara A.; Raza A.; Wolfram J.; Salomon C.; Popat A.	Adv. Healthc. Mater.	2023	ISSN21922640	10.1002/adhm.202301010	Article	Scopus	Curcumin AND colorectal cancer AND adults
30247972	Use of Dietary Supplements at a Comprehensive Cancer Center	Luo Q.; Asher G.N.	J. Altern. Complement. Med.	2018	ISSN10755535	10.1089/acm.2018.0183	Article	Scopus	Curcumin AND colorectal cancer AND adults
34826187	JNK-mediated Ser27 phosphorylation and stabilization of SIRT1 promote growth and progression of colon cancer through deacetylation-dependent activation of Snail	Lee Y.-H.; Kim S.-J.; Fang X.; Song N.-Y.; Kim D.-H.; Suh J.; Na H.-K.; Kim K.-O.; Baek J.-H.; Surh Y.-J.	Mol. Oncol.	2022	ISSN15747891	10.1002/1878-0261.13143	Article	Scopus	Curcumin AND colorectal cancer AND adults
33193381	Metabolic Regulation of Group 3 Innate Lymphoid Cells and Their Role in Inflammatory Bowel Disease	Song D.; Lai L.; Ran Z.	Front. Immunol.	2020	ISSN16643224	10.3389/fimmu.2020.580467	Review	Scopus	Curcumin AND colorectal cancer AND adults
36593056	Usage of Complementary and Alternative Methods, Lifestyle, and Psychological Variables in Cancer Care	Hoppe C.; Buntzel J.; von Weikersthal L.F.; Junghans C.; Zomorodbakhsch B.; Stoll C.; Prott F.-J.; Fuxius S.; Micke O.; Richter A.; Sallmann D.; Hubner J.	In Vivo	2023	ISSN0258851X	10.21873/invivo.13059	Article	Scopus	Curcumin AND colorectal cancer AND adults
38271784	Cervical cancer: Novel treatment strategies offer renewed optimism	yadav G.; Srinivasan G.; jain A.	Pathol. Res. Pract.	2024	ISSN03440338	10.1016/j.prp.2024.155136	Review	Scopus	Curcumin AND colorectal cancer AND adults
	Turmeric Is Therapeutic in Vivo on Patient-Derived Colorectal Cancer Xenografts: Inhibition of Growth, Metastasis, and Tumor Recurrence	Li M.; Yue G.G.-L.; Luo L.; Tsui S.K.-W.; Fung K.-P.; Ng S.S.-M.; Lau C.B.-S.	Front. Oncol.	2021	ISSN2234943X	10.3389/fonc.2020.574827	Article	Scopus	Curcumin AND colorectal cancer AND adults
34473334	Testing the Anti-inflammatory Effects of Curcuminoids in Patients with Colorectal Cancer	Jamialahmadi T.; Guest P.C.; Tasbandi A.; Majeed M.; Sahebkar A.	Methods Mol. Biol.	2022	ISSN10643745	10.1007/978-1-0716-1558-4_23	Book chapter	Scopus	Curcumin AND colorectal cancer AND adults
35381757	The golden spice curcumin in cancer: A perspective on finalized clinical trials during the last 10 years	Karaboga Arslan A.; Uzunhisarcikli E.; Yerer M.; Bishayee A.	J. Cancer Res. Ther.	2022	ISSN09731482	10.4103/jcrt.JCRT_1017_20	Review	Scopus	Curcumin AND colorectal cancer AND adults
33309850	Progress and promises of epigenetic drugs and epigenetic diets in cancer prevention and therapy: A clinical update	Mondal P.; Natesh J.; Penta D.; Meeran S.M.	Semin. Cancer Biol.	2022	ISSN1044579X	10.1016/j.semcancer.2020.12.006	Review	Scopus	Curcumin AND colorectal cancer AND adults
	Tumorigenesis Inhibition of Carnosol From Rosemary: an Insight to Molecular Targeting	Arjmand B.; Azodi M.Z.; Tavirani M.R.; Khodadoost M.; Nejad M.R.; Ahmadi N.	Res. J. Pharmacogn.	2022	ISSN23454458	10.22127/RJP.2021.299591.1764	Article	Scopus	Curcumin AND colorectal cancer AND adults
35836256	Wnt signaling in colorectal cancer: pathogenic role and therapeutic target	Zhao H.; Ming T.; Tang S.; Ren S.; Yang H.; Liu M.; Tao Q.; Xu H.	Mol. Cancer	2022	ISSN14764598	10.1186/s12943-022-01616-7	Review	Scopus	Curcumin AND colorectal cancer AND adults
32576716	Prp4 kinase domain loss nullifies drug resistance and epithelial-mesenchymal transition in human colorectal carcinoma cells	Ahmed M.B.; Islam S.U.; Sonn J.K.; Lee Y.S.	Mol. Cells	2020	ISSN10168478		Article	Scopus	Curcumin AND colorectal cancer AND adults
37942763	Preventive effects of chemical drugs on recurrence of colorectal adenomas: systematic review and Bayesian network meta-analysis	Tan S.; Ou Y.; Yang Y.; Huang S.; Chen S.; Gao Q.	Eur. J. Gastroenterol. Hepatol.	2024	ISSN0954691X	10.1097/MEG.0000000000002676	Article	Scopus	Curcumin AND colorectal cancer AND adults
	Downregulation of DUSP9 Promotes Tumor Progression and Contributes to Poor Prognosis in Human Colorectal Cancer	Qiu Z.; Liang N.; Huang Q.; Sun T.; Xue H.; Xie T.; Wang X.; Wang Q.	Front. Oncol.	2020	ISSN2234943X	10.3389/fonc.2020.547011	Article	Scopus	Curcumin AND colorectal cancer AND adults
36636059	A phase II randomized double blinded trial evaluating the efficacy of curcumin with pre-operative chemoradiation for rectal cancer	Gunther J.R.; Chadha A.S.; Guha S.; Raju G.S.; Maru D.M.; Munsell M.F.; Jiang Y.; Yang P.; Felix E.; Clemons M.; Mathew G.G.; Singh P.K.; Skibber J.M.; Rodriguez-Bigas M.A.; Chang G.J.; Eng C.; Delclos M.E.; Crane C.H.; Das P.; Krishnan S.	J. Gastrointest. Oncol.	2022	ISSN20786891	10.21037/jgo-22-259	Article	Scopus	Curcumin AND colorectal cancer AND adults
	Metastatic Colon Cancer-An Effective Treatment Protocol of Integrative Therapies Including Electromagnetic Field Frequencies: A Case Report	Ried K.; Eng P.; Binjemain T.	Case Rep. Oncol.	2023	ISSN16626575	10.1159/000534628	Article	Scopus	Curcumin AND colorectal cancer AND adults
37787313	Dietary risk factors in gastrointestinal cancers: A case-control study in North India	Nadeem S.; Dinesh K.; Tasneef Z.; Bhavna S.; Rahul S.; Kiran B.	J. Cancer Res. Ther.	2023	ISSN09731482	10.4103/jcrt.jcrt_1830_21	Article	Scopus	Curcumin AND colorectal cancer AND adults
	Effect of curcumin on human colon cancer multidrug resistance in vitro and in vivo	Lu, Wei-Dong; Qin, Yong; Yang, Chuang; Li, Lei;	Clinics	2013		10.6061/clinics/2013(05)18	Article	SciELO Brasil	Curcumin AND colorectal cancer AND adults
	Chrysin-Enhanced cytotoxicity of 5-fluorouracil-based chemotherapy for colorectal cancer in Mice: Investigating its effects on cyclooxygenase-2 expression	Yosefi, Sedighe; Pakdel, Abbas; Sameni, Hamid Reza; Semnani, Vahid; Bandegi, Ahmad Reza;	Brazilian Journal of Pharmaceutical Sciences	2022		10.1590/s2175-979020202e19381	Article	SciELO Brasil	Curcumin AND colorectal cancer AND adults
	Effects of Curcumin on Sodium Arsenite Induced Neoplastic Cell Transformation in Balb/c 3T3 Cells	Demircioglu, Busra; Aydin, Yasemin; Orta-Yilmaz, Banu; Yildizbayrak, Nebahat; Erkan, Melike;	Brazilian Archives of Biology and Technology	2021		10.1590/1678-4324-2021200093	Article	SciELO Brasil	Curcumin AND colorectal cancer AND adults
	Alterations in APC, BECN1, and TP53 gene expression levels in colon cancer cells caused by monosodium glutamate	Al Hargan, A; Daghestani, MH; Harrath, AH;	Brazilian Journal of Biology	2021		10.1590/1519-6984.246970	Article	SciELO Brasil	Curcumin AND colorectal cancer AND adults
	Effects of the juçara fruit (Euterpe edulis Martius) pulp and lyophilized extract on NRF2, KEAP1, SOD1, and GPX2 expression in human colorectal cancer cell lines	Milholli, LA; Dalbó, J; Couto, CVMS; Oliveira, MM; Santos, JG dos; Peterle, GT; Archanjo, AB; Silva, PI; Boeloni, JN; Nunes, FD;	Brazilian Journal of Medical and Biological Research	2023		10.1590/1414-431X2023e12558	Article	SciELO Brasil	Curcumin AND colorectal cancer AND adults
21655820	Efficiency of diagnostic biomarkers among colonic schistosomiasis Egyptian patients	Hamed, Manal Abdel Aziz; Ahmed, Samia Abdel Aziz; Khaled, Hussein Moustafa;	Memórias do Instituto Oswaldo Cruz	2011		10.1590/s0074-02762011000300011	Article	SciELO Brasil	Curcumin AND colorectal cancer AND adults
	Potencial inflamatorio de la dieta argentina y carcinoma oral de células escamosas	Secchi, Dante Gustavo; Aballay, Laura Rosana; Shivappa, Nitin; Hebert, James R; Costa, María Fernanda Galíndez; Brunotto, Mabel;	Nutrición Hospitalaria	2019	ISSN02121611	10.20960/nh.02613	Article	SciELO Espana	Curcumin AND colorectal cancer AND adults
35766670	Histopathological, immunohistochemical and biochemical alterations in liver tissue after fungicide-mancozeb exposures in Wistar albino rats	Gök, Ertuğrul; Deveci, Engin;	Acta Cirúrgica Brasileira	2022	PMC9239557	10.1590/acb370404	Article	SciELO Brasil	Curcumin AND colorectal cancer AND adults
	Niosomes and liposomes as promising carriers for dermal delivery of Annona squamosa extract	Mohamad, Ebtesam Abdelghany; Fahmy, Heba Mohamed;	Brazilian journal of pharmaceutical sciences	2020		10.1590/s2175-97902019000318096	Article	SciELO Brasil	Curcumin AND colorectal cancer AND adults
	Protective effect of five-flavor sophora flavescens enteric-coated capsules on inflammatory bowel disease and its molecular mechanism	XIANG, Yanru; Jiang, Bing; ZHONG, Shirong; WU, Yinglin; LIU, Jiaqi; WANG, Zhizhi; Wu, Yan;	Food Science and Technology	2023		10.1590/fst.125522	Article	SciELO Brasil	Curcumin AND colorectal cancer AND adults
33749701	Resveratrol effects in bladder cancer: A mini review	Almeida, Tamires Cunha; Silva, Glenda Nicioli da;	Genetics and Molecular Biology	2021	PMC7983189	10.1590/1678-4685-GMB-2020-0371	Review	SciELO Brasil	Curcumin AND colorectal cancer AND adults
34644769	Effects of dipotassium glycyrrhizinate on wound healing	Leite, Camila dos Santos; Pires, Oscar César; Tenis, Danielle Gatti; Ziegler, Jussara Vaz Nascimento; Priolli, Denise Gonçalves; Rocha, Thalita;	Acta Cirúrgica Brasileira	2021	PMC8516426	10.1590/ACB360801	Article	SciELO Brasil	Curcumin AND colorectal cancer AND adults
33237174	Periplaneta americana extract promotes intestinal mucosa repair of ulcerative colitis in rat	Xue, Nan-nan; He, Miao; Li, Yue; Wu, Jun-zhu; Du, Wen-wen; Wu, Xiu-mei; Yang, Zi-zhong; Zhang, Cheng-gui; Li, Qi-yan; Xiao, Huai;	Acta Cirúrgica Brasileira	2020	PMC7709898	10.1590/s0102-865020200100000002	Article	SciELO Brasil	Curcumin AND colorectal cancer AND adults
	Pyocyanin isolated from Pseudomonas aeruginosa: characterization, biological activity and its role in cancer and neurodegenerative diseases	Koyun, Merve Tunca; Sirin, Seda; Erdem, Sinem Aslan; Aslim, Belma;	Brazilian Archives of Biology and Technology	2022		10.1590/1678-4324-2022210651	Article	SciELO Brasil	Curcumin AND colorectal cancer AND adults
29692802	Hemolytic, anticancer and antigiardial activity of Palythoa caribaeorum venom	Lazcano-Pérez, Fernando; Zavala-Moreno, Ariana; Rufino-González, Yadira; Ponce-Macotela, Martha; García-Arredondo, Alejandro; Cuevas-Cruz, Miguel; Gómez-Manzo, Saúl; Marcial-Quino, Jaime; Arreguín-Lozano, Barbarín; Arreguín-Espinosa, Roberto;	Journal of Venomous Animals and Toxins including Tropical Diseases	2018	PMC5905176	10.1186/s40409-018-0149-8	Research	SciELO Brasil	Curcumin AND colorectal cancer AND adults
	Selective photodynamic effects on cervical adenocarcinoma cells provided by F127 Pluronic®-based micelles modulating hypericin delivery	Mashiba, Kayane Harumi; Carobeli, Lucimara Rofrigues; Souza, Maria Vítoria Felipe de; Meirelles, Lyvia Eloiza de Freitas; Mari, Natália Lourenço; César, Gabriel Batista; Gonçalves, Renato Sonchini; Caetano, Wilker; Damke, Edilson; Silva, Vânia Ramos Sela da;	Brazilian Journal of Pharmaceutical Sciences	2023		10.1590/s2175-97902023e22459	Article	SciELO Brasil	Curcumin AND colorectal cancer AND adults
	A New Research on the Antioxidant Properties and Therapeutic Effects of Bee Pollen in Saccharomyces cerevisiae	Beyaz, Seda; Gok, Ozlem; Aslan, Abdullah;	Brazilian Archives of Biology and Technology	2022		10.1590/1678-4324-2022210308	Article	SciELO Brasil	Curcumin AND colorectal cancer AND adults
	Patrones dietéticos de adultos brasileños con neurofibromatosis tipo 1	Vilela, Darlene Larissa de Souza; Jansen, Ann Kristine; Rezende, Nilton Alves de; Rodrigues, Luiz Oswaldo Carneiro; Souza, Marcio Leandro Ribeiro de;	Revista chilena de nutrición	2020	ISSN 0717-7518	10.4067/s0717-75182020000500772	Article	SciELO Chile	Curcumin AND colorectal cancer AND adults
	The effect of woody endocarpium of walnut alcoholic extract on acetic acid-induced ulcerative colitis in rats	Keshavarzi, Zakieh; Ashekar, Aleme; Vatanchian, Mehran; Abbaspour, Alireza; Bibak, Bahram; Behnamfar, Morteza; Barzegar, Saeid; Shakeri, Farzaneh;	Brazilian Journal of Pharmaceutical Sciences	2022		10.1590/s2175-97902022e19520	Article	SciELO Brasil	Curcumin AND colorectal cancer AND adults
	Protective role of ferulic acid on testis-histoarchitecture and oxidative damages induced by dimethoate in rats	Uzunbayır, Hilmi; Apaydın, Fatma Gökçe;	Brazilian Archives of Biology and Technology	2021		10.1590/1678-4324-2021210300	Article	SciELO Brasil	Curcumin AND colorectal cancer AND adults
	Nutritional composition and antioxidant and cancer chemopreventive activities of fruits of Psidiummyrtoides (O. Berg)	Cassiano, Camile Zanichelli da Costa; Soares, Karla Lírio; Batista, Patrícia Berilli; Marques, Stephano; Maróstica, Mário Roberto; Bogusz, Stanislau; Núñez, Oscar; Fronza, Marcio; Endringer, Denise Coutinho; Scherer, Rodrigo;	Ciência Rural	2024		10.1590/0103-8478cr20230360	Article	SciELO Brasil	Curcumin AND colorectal cancer AND adults
	Assessment of anti-inflammatory and antioxidant properties of safranal on CCI 4-induced oxidative stress and inflammation in rats	Alayunt, Ömer N; Aksoy, Lacine; Karafakioğlu, Yasemin S; Sevimli, Sevcan;	Anais da Academia Brasileira de Ciências	2019		10.1590/0001-3765201920181235	Article	SciELO Brasil	Curcumin AND colorectal cancer AND adults
	Efecto protector de la goma arábiga/insulina contra los cambios histológicos en los testículos de ratas diabéticas	Al-Doaiss, Amin Abdullah; Al-Shehri, Mohammed Ali;	International Journal of Morphology	2020	ISSN 0717-9502	10.4067/S0717-9502202000020034	Article	SciELO Chile	Curcumin AND colorectal cancer AND adults
	Effect of particle size on the oral absorption of isoliquiritigenin nanocrystals	Ma, Yanni; Yang, Xiaoying; Chen, Guoting; Zhang, Yuxin; Zhang, Hao; Zhang, Wenping;	Brazilian Journal of Pharmaceutical Sciences	2022		10.1590/s2175-97902022e201186	Article	SciELO Brasil	Curcumin AND colorectal cancer AND adults
	Ameliorative potential role of Rosmarinus officinalis extract on toxicity induced by etoposide in male albino rats	Morsi, Reham M; Mansour, Doaa S; Mousa, Amr M;	Brazilian Journal of Biology	2022		10.1590/1519-6984.258234	Article	SciELO Brasil	Curcumin AND colorectal cancer AND adults
	Anti proliferative and apoptotic effects on pancreatic cancer cell lines indicate new roles for ANGPTL8 (Betatrophin)	Taherkhani, Fatemeh; Hosseini, Kamran Mousavi; Zebardast, Sanaz; Chegini, Koorosh Goodarzvand; Gheibi, Nematollah;	Genetics and Molecular Biology	2020		10.1590/1678-4685-GMB-2019-0196	Article	SciELO Brasil	Curcumin AND colorectal cancer AND adults
	MicroRNA-124a protects the myocardium against ischemia reperfusion injury through regulation of the notch signaling pathway	Xu, Weijun; Jiang, Shan; Liu, Qi;	Brazilian Journal of Cardiovascular Surgery	2021		10.21470/1678-9741-2020-0357	Article	SciELO Brasil	Curcumin AND colorectal cancer AND adults
	Nutrition and Cardiovascular Diseases: Programming and Reprogramming	Marques, Emiliana Barbosa; Souza, Karyne Pollo de; Alvim-Silva, Thaís; Martins, Ivis Levy Fernandes; Pedro, Samuel; Scaramello, Christianne Bretas Vieira;	International Journal of Cardiovascular Sciences	2021		10.36660/ijcs.20200031	Article	SciELO Brasil	Curcumin AND colorectal cancer AND adults
	Micellar propolis nanoformulation of high antioxidant and hepatoprotective activity	Tzankova, Virginia; Aluani, Denitsa; Yordanov, Yordan; Kondeva-Burdina, Magdalena; Petrov, Petar; Bankova, Vassya; Simeonova, Rumiana; Vitcheva, Vessela; Odjakov, Feodor; Apostolov, Alexander;	Revista Brasileira de Farmacognosia	2019		10.1016/j.bjp.2018.12.006	Article	SciELO Brasil	Curcumin AND colorectal cancer AND adults
	Mesenchymal stem cell conditioned medium azacytidine, panobinostat and GSK126 alleviate TGF-β-induced EMT in lung cancer	Shen, Huihui; Zhang, Dongying; Liu, Hua;	Food Science and Technology	2021		10.1590/fst.53021	Article	SciELO Brasil	Curcumin AND colorectal cancer AND adults
	Cyanidin-3-O-glucoside plays a protective role against renal ischemia/reperfusion injury via the JAK/STAT pathway	Xiong, Yufeng; Jian, Jun; Yu, Honglin; Wu, Jiejun; Mao, Hu; Feng, Ruikang; Wang, Lei; Jian, Yonghong; Liu, Xiuheng;	Acta Cirúrgica Brasileira	2023		10.1590/acb381023	Article	SciELO Brasil	Curcumin AND colorectal cancer AND adults
	Leaf extract of Coffea arabica L. reduces lipid peroxidation and has anti-platelet effect in a rat dyslipidemia model	Simões, Mario Henrique Souza; Salles, Bruno Cesar Correa; Duarte, Stella Maris da Silveira; Silva, Marcelo Aparecido da; Viana, André Luiz Machado; Moraes, Gabriel de Oliveira Isaac de; Figueiredo, Sonia Aparecida; Ferreira, Eric Batista; Rodrigues, Maria Rita; Paula, Fernanda Borges de Araújo;	Brazilian Journal of Pharmaceutical Sciences	2022		10.1590/s2175-97902022e19562	Article	SciELO Brasil	Curcumin AND colorectal cancer AND adults
	Terapia nutricional oral e enteral nas doenças inflamatórias intestinais em crianças e adolescentes: uma revisão de literatura	Souza, Gabriela Neves de; Draghi, Patrícia Ferrante; Yonamine, Glauce Hiromi;	Revista Paulista de Pediatria	2020		10.1590/1984-0462/2020/38/2019032	Article	SciELO Brasil	Curcumin AND colorectal cancer AND adults
Se eliminaron 94 artículos según títulos y resumen
Quedan 15 artículos
